# Supplementary material for: Layered Social Network Analysis Reveals Complex Relationships in Kindergarteners
Source: Front Psychol. 2016 Mar 2;7:276. doi: 10.3389/fpsyg.2016.00276 (PMC4773607; doi:10.3389/fpsyg.2016.00276)
Supplement: Table S1 — Observed, expected and Z-scores for dyadic motifs. Significant Z-Scores are indicated in bold. *Motifs IDs are indicated along with their reciprocal IDs if the layers were reversed. [file Table1.XLS]

## Sheet: Sheet1
	Motif # (*)	Frequency		Expected Frequency		Z-Score		P-Value
		Mean	Std	Mean	Std	Mean	Std
Resource Struggle / Prosocial	1 (6)	29.3793	7.423	32.3367	8.77597	-1.67248	1.44517	6.80611e-06
	2 (5)	2.41379	3.02982	1.36777	1.28239	0.804347	1.3989	0.0186544
	3 (3)	2.93103	2.61767	1.78179	1.15571	0.93806	1.5973	0.0186544
	4 (4)	2.82759	2.61956	1.78092	1.15123	0.821433	1.52166	0.0644425
	5 (2)	1.58621	2.35307	0.824688	1.23604	0.728177	1.19686	0.126406
	6 (1)	9.24138	5.72997	12.4833	6.3604	-1.75022	1.37252	7.56234e-07
	7 (9)	10.1034	4.10874	11.6602	6.02347	-1.03814	1.58209	0.0186544
	8 (8)	0.862069	1.80721	0.351322	0.593105	0.642122	1.52528	0.126406
	9 (7)	1.34483	1.5417	2.61709	2.82773	-1.05805	1.39902	1
Aggressive / Submissive	1 (6)	7.06897	3.98148	18.8418	6.21192	-4.54172	1.04797	1.86265e-09
	2 (5)	7.24138	4.63415	4.94344	3.40836	1.43553	1.27963	6.80611e-06
	3 (3)	13.2069	5.44701	5.47248	2.12079	3.72578	1.74844	1.86265e-09
	4 (4)	5.93103	3.17278	5.4633	2.12322	0.257167	1.2787	0.0966637
	5 (2)	7.2069	4.03006	3.63625	2.24233	2.22492	1.01954	1.86265e-09
	6 (1)	35.5862	9.97324	46.0863	10.1412	-3.75148	1.33218	1.86265e-09
	7 (9)	1.27586	1.36006	7.92629	4.21676	-3.58892	0.948377	1.86265e-09
	8 (8)	6.13793	4.90426	1.78544	1.64263	3.59213	1.76044	5.40167e-08
	9 (7)	7.03448	3.36455	14.9576	7.09251	-4.13318	1.47686	1.86265e-09
Leadership / Followship	1 (6)	33.3793	10.4417	40.3726	11.8842	-2.5917	1.20188	1.86265e-09
	2 (5)	11.5517	7.27317	5.70728	3.78197	2.94535	1.98743	7.56234e-07
	3 (3)	16.6552	10.2514	5.92651	2.91911	4.61825	2.31447	1.86265e-09
	4 (4)	2.55172	1.93808	5.93224	2.9199	-1.36692	1.33424	4.42397e-05
	5 (2)	1.72414	1.5788	2.079	1.83796	-0.0946892	1.37663	0.0966637
	6 (1)	9.68966	4.94327	22.8822	5.75993	-4.64133	1.91232	1.86265e-09
	7 (9)	9.10345	5.75292	18.5325	8.46212	-4.35414	2.4853	7.56234e-07
	8 (8)	4.68966	4.59117	1.10503	1.13488	3.4568	2.44024	4.42397e-05
	9 (7)	0.517241	0.737791	3.74701	2.41494	-2.40199	1.26982	5.40167e-08
