# Supplementary material for: Layered Social Network Analysis Reveals Complex Relationships in Kindergarteners
Source: Front Psychol. 2016 Mar 2;7:276. doi: 10.3389/fpsyg.2016.00276 (PMC4773607; doi:10.3389/fpsyg.2016.00276)
Supplement: Table S2 — Observed, expected and Z-scores for triadic motifs. Significant Z-Scores are indicated in bold. *Motifs IDs are indicated along with their reciprocal IDs if the layers were reversed. [file Table2.XLS]

## Sheet: Sheet1
	Motif # (*)	Frequency		Expected Frequency		Z-Score		P-Value
		Mean	Std	Mean	Std	Mean	Std
Resource Struggle / Prosocial	1 (417)	2.34483	3.7728	3.54012	4.27116	-0.652239	1.02567	0.0373088
	2 (462)	2.93103	6.00554	5.39054	6.05162	-1.19873	0.958238	0.000221198
	3 (543)	0.931034	1.92597	2.28924	2.99134	-0.672672	0.920288	1
	4 (570)	1.75862	2.92349	2.82735	2.98652	-0.708378	0.810064	0.00290718
	5 (615)	0.275862	0.527565	0.540436	0.62593	-0.288272	0.655293	1
	6 (642)	0	0	0.0285052	0.0863224	-0.0614958	0.184475	1
	7 (648)	1.10345	2.38065	2.27724	3.30734	-0.680943	0.978853	1
	8 (675)	0.0689655	0.257881	0.0897259	0.195841	-0.0484619	0.308019	1
	9 (686)	0.206897	0.491304	0.526076	0.847584	-0.315087	0.62545	1
	10 (692)	0	0	0.153033	0.313164	-0.228456	0.426912	1
	11 (701)	0	0	0.0620448	0.218038	-0.0941389	0.303909	1
	12 (707)	0	0	0.164586	0.381571	-0.226335	0.438723	1
	13 (710)	0	0	0.0284397	0.153152	-0.027438	0.147758	1
	14 (163)	0.827586	1.13606	0.880322	0.814764	0.0152955	0.867628	0.144464
	15 (165)	0.689655	1.0725	0.678576	0.571507	0.0562815	1.09063	0.0966637
	16 (164)	0.758621	1.09071	0.681084	0.576723	0.0228654	0.864435	0.0373088
	17 (166)	0.965517	1.26725	0.731838	0.608796	0.25859	1.05493	1
	18 (382)	0.241379	0.635563	0.336133	0.509849	-0.0716198	0.834462	1
	19 (383)	0.310345	0.603765	0.308324	0.458724	0.163834	1.20873	1
	20 (427)	0.482759	0.949462	0.336802	0.511975	0.0607788	0.625661	1
	21 (428)	0.0689655	0.257881	0.0756983	0.090885	-0.0348747	0.6202	1
	22 (478)	0.413793	0.779984	0.338297	0.514402	0.0772377	0.768029	1
	23 (479)	0.0689655	0.257881	0.0748086	0.0898305	-0.0262216	0.659844	1
	24 (480)	0.344828	0.856732	0.307998	0.460677	-0.00878061	0.770109	1
	25 (481)	0	0	0.0396155	0.0854735	-0.0963506	0.195955	1
	26 (551)	0	0	0.0118655	0.0372151	-0.0363522	0.110127	1
	27 (552)	0.137931	0.350931	0.158607	0.309354	-0.0331771	0.527823	1
	28 (553)	0.0344828	0.185695	0.027681	0.0624685	0.0956067	0.90586	1
	29 (580)	0.103448	0.309934	0.0752793	0.0906671	0.0781331	0.821132	1
	30 (581)	0.413793	0.732766	0.307828	0.462205	0.17049	0.82765	1
	31 (623)	0	0	0.011969	0.0376706	-0.0364666	0.110578	1
	32 (624)	0	0	0.0275155	0.0622882	-0.0782567	0.151264	1
	33 (625)	0	0	0.018869	0.0726507	-0.0393655	0.123355	1
	34 (645)	0	0	0.0247069	0.0597703	-0.0740612	0.147236	1
	35 (656)	0.103448	0.409253	0.158945	0.311784	-0.0108019	0.886272	1
	36 (657)	0	0	0.0271172	0.0605239	-0.0782911	0.15074	1
	37 (658)	0	0	0.0188569	0.0735446	-0.0419787	0.135657	1
	38 (679)	0	0	0.0275345	0.0619507	-0.0785235	0.151495	1
	39 (689)	0.0344828	0.185695	0.0250672	0.0608974	0.00240375	0.354916	1
	40 (697)	0.0344828	0.185695	0.0248966	0.0602328	0.00317405	0.363396	1
	41 (696)	0	0	0.0249672	0.0603907	-0.0753543	0.150512	1
	42 (704)	0.0689655	0.257881	0.0248672	0.0603369	0.178932	0.973701	1
	43 (709)	0	0	0.0402	0.216484	-0.0411315	0.2215	1
	44 (242)	0.448276	0.985111	0.285776	0.494433	0.221726	0.98577	1
	45 (243)	0.413793	0.824502	0.254214	0.420781	0.278031	1.11877	1
	46 (398)	0.0689655	0.257881	0.132033	0.278579	-0.00474584	0.901162	1
	47 (443)	0.0344828	0.185695	0.00929828	0.0362067	0.0395571	0.295569	1
	48 (510)	0.0344828	0.185695	0.0267379	0.0697468	0.113604	0.998601	1
	49 (563)	0	0	0.0202621	0.0500709	-0.0675417	0.133798	1
	50 (596)	0	0	0.00760862	0.0249347	-0.0283203	0.0868687	1
	51 (668)	0	0	0.0203948	0.0495928	-0.0656444	0.127628	1
	52 (691)	0	0	0.0135086	0.0727461	-0.0207757	0.11188	1
	53 (53)	0.137931	0.350931	0.0790879	0.0845759	0.490703	2.13076	0.000884794
	54 (258)	0.413793	0.824502	0.076019	0.141583	0.795683	1.78679	1
	55 (259)	0	0	0.0136224	0.0183098	-0.0834663	0.0823941	1
	56 (402)	0	0	0.00233621	0.00953712	-0.0139394	0.0470464	1
	57 (446)	0	0	0.00332586	0.0109495	-0.018373	0.0565261	1
	58 (514)	0	0	0.00727586	0.0178259	-0.0385671	0.0778872	1
	59 (565)	0	0	0.00577069	0.0144705	-0.0343111	0.0700541	1
	60 (599)	0.103448	0.409253	0.0181707	0.0432935	0.224054	1.07201	1
	61 (635)	0	0	0.00582586	0.0144134	-0.0341279	0.0683736	1
	62 (647)	0	0	0.00586724	0.0315961	-0.013879	0.0747407	1
	63 (63)	0.137931	0.441114	0.0960172	0.0906663	0.0173868	0.802822	4.42397e-05
	64 (274)	0.137931	0.515761	0.0550931	0.0988647	0.058708	0.689334	1
	65 (275)	0	0	0.0116138	0.0157054	-0.0757317	0.0778975	1
	66 (276)	0.241379	0.786274	0.0481207	0.0867149	0.396588	1.4411	1
	67 (277)	0.0689655	0.257881	0.00646897	0.0143336	0.37643	1.5057	1
	68 (405)	0	0	0.00459138	0.0114936	-0.0294582	0.061369	1
	69 (450)	0	0	0.00482931	0.0118126	-0.030544	0.0626545	1
	70 (518)	0	0	0.00238276	0.00760537	-0.0156366	0.0476116	1
	71 (519)	0.0689655	0.257881	0.0270603	0.0610235	0.050603	0.439835	1
	72 (520)	0	0	0.00301034	0.0128965	-0.0150311	0.0517023	1
	73 (567)	0	0	0.00430345	0.011065	-0.0287142	0.0603584	1
	74 (602)	0	0	0.00470345	0.0116768	-0.030258	0.0628726	1
	75 (637)	0	0	0.0043431	0.0112105	-0.0286635	0.0604132	1
	76 (670)	0.0344828	0.185695	0.00422069	0.0110657	0.221142	1.32376	1
	77 (683)	0	0	0.00439828	0.0113211	-0.0288358	0.0603703	1
	78 (700)	0	0	0.00843276	0.0454118	-0.0163671	0.0881393	1
	79 (79)	0.137931	0.350931	0.0559448	0.10977	0.532165	2.78586	1
	80 (306)	0	0	0.0030931	0.0106336	-0.0174918	0.0544248	1
	81 (307)	0.0689655	0.257881	0.0279431	0.0707943	0.0540386	0.43728	1
	82 (308)	0.0344828	0.185695	0.00552069	0.0143481	0.105032	0.700234	1
	83 (409)	0	0	0.00411552	0.0101568	-0.0285014	0.0583172	1
	84 (454)	0	0	0.00402586	0.00984725	-0.0283515	0.0581683	1
	85 (530)	0.0344828	0.185695	0.00408966	0.0100014	0.190079	1.15151	1
	86 (569)	0	0	0.0101379	0.0545944	-0.0181209	0.0975842	1
	87 (87)	0.103448	0.309934	0.0586897	0.0626303	0.478422	2.49808	0.000884794
	88 (318)	0.0344828	0.185695	0.0128224	0.0176067	0.0609862	0.723818	1
	89 (319)	0.172414	0.468201	0.0545	0.110933	0.288047	1.2581	1
	90 (411)	0	0	0.00146034	0.00495031	-0.0119793	0.0371244	1
	91 (456)	0.0344828	0.185695	0.0164552	0.040786	0.367723	2.34607	1
	92 (532)	0.0344828	0.185695	0.00593793	0.0150417	0.167062	1.05527	1
	93 (606)	0	0	0.0038569	0.0161092	-0.0172569	0.0590857	1
	94 (639)	0	0	0.00489655	0.0124626	-0.0307703	0.0639014	1
	95 (672)	0	0	0.00482069	0.0123596	-0.0305041	0.0638671	1
	96 (706)	0	0	0.00601552	0.0323946	-0.0138394	0.0745274	1
	97 (97)	0	0	0.00272241	0.00424352	-0.0359558	0.0378761	1
	98 (334)	0	0	0.000655172	0.00203971	-0.00815854	0.0247153	1
	99 (335)	0	0	0.00139138	0.00363586	-0.0160295	0.0341589	1
	100 (336)	0	0	0.000968966	0.00416939	-0.00844359	0.0304339	1
	101 (459)	0	0	0.00117586	0.00301255	-0.0150276	0.0313074	1
	102 (536)	0	0	0.00122241	0.00322448	-0.0150986	0.0320101	1
	103 (610)	0	0	0.00121552	0.00318843	-0.0149948	0.0320516	1
	104 (641)	0	0	0.00315862	0.0170097	-0.0101061	0.0544229	1
	105 (105)	0	0	0.000434483	0.00135897	-0.00663059	0.0201174	1
	106 (346)	0	0	0.00110172	0.00297365	-0.0139339	0.0305505	1
	107 (461)	0	0	0.00253276	0.0136393	-0.00899265	0.0484269	1
	108 (108)	0.206897	0.940338	0.044569	0.0889685	0.288947	1.5894	1
	109 (348)	0.137931	0.515761	0.0255655	0.0638738	0.201938	0.967797	1
	110 (349)	0	0	0.00496379	0.0134189	-0.030519	0.0646364	1
	111 (350)	0	0	0.00322759	0.0132981	-0.0155742	0.0526088	1
	112 (414)	0	0	0.00365172	0.0092282	-0.0271541	0.0553356	1
	113 (538)	0	0	0.00362241	0.00908676	-0.0272181	0.0548608	1
	114 (612)	0	0	0.00364655	0.009294	-0.0269218	0.0550129	1
	115 (674)	0	0	0.00858448	0.0462289	-0.0164599	0.0886395	1
	116 (116)	0	0	0.00045	0.00143906	-0.00805582	0.0199748	1
	117 (360)	0	0	0.000856897	0.00270072	-0.0116978	0.026998	1
	118 (540)	0.0344828	0.185695	0.000524138	0.00138806	0.746036	4.06325	1
	119 (685)	0	0	0.000210345	0.00113274	-0.00270095	0.014545	1
	120 (120)	0.0689655	0.257881	0.012169	0.0327896	0.14343	0.671631	1
	121 (364)	0	0	0.00311034	0.00844178	-0.0239926	0.0501822	1
	122 (416)	0	0	0.00287414	0.0154777	-0.00942607	0.050761	1
	123 (123)	0.0344828	0.185695	0.0014569	0.00445246	0.264171	1.47783	1
	124 (367)	0	0	0.00103621	0.0031801	-0.0129132	0.0300962	1
	125 (366)	0	0	0.000989655	0.00282038	-0.0128272	0.0292822	1
	126 (542)	0	0	0.0020569	0.0110767	-0.00820225	0.0441705	1
	127 (127)	0	0	0.000705172	0.00310364	-0.00652666	0.0257287	1
	128 (370)	0.0344828	0.185695	0.0015	0.00406815	0.239768	1.355	1
	129 (614)	0.0344828	0.185695	0.00267241	0.0143914	0.111249	0.599096	1
	130 (130)	0	0	0.000827586	0.00223481	-0.0122067	0.0263099	1
	131 (372)	0.0689655	0.371391	0.00243621	0.0131194	0.229524	1.23602	1
	132 (132)	0.0344828	0.185695	0.000803448	0.0043267	0.218255	1.17534	1
	133 (133)	8.58621	5.67272	11.7779	6.05732	-0.674055	0.969639	0.00290718
	134 (135)	7.72414	5.11229	11.7831	6.06228	-0.878758	0.901271	4.42397e-05
	135 (134)	8.13793	6.45713	11.7866	6.06036	-0.868281	0.904701	6.80611e-06
	136 (136)	7.41379	5.28824	11.7863	6.06448	-1.05417	0.818203	0.000221198
	137 (373)	2.13793	2.60116	4.89464	5.67932	-0.655817	0.925199	1
	138 (374)	2.55172	3.59152	4.89061	5.68656	-0.660547	0.989537	1
	139 (418)	0.965517	1.74198	0.882969	0.820441	-0.0397985	0.845543	0.0644425
	140 (419)	0.655172	1.14255	0.881566	0.816827	-0.121687	1.06377	0.0644425
	141 (463)	1.13793	1.92213	0.681462	0.576175	0.359884	1.29312	0.144464
	142 (464)	0.413793	0.732766	0.680022	0.576336	-0.0769447	1.49983	0.00290718
	143 (465)	1.03448	1.47558	0.679476	0.578721	0.403732	1.28839	0.126406
	144 (466)	0.37931	0.775232	0.679591	0.577603	-0.376404	0.610789	0.000221198
	145 (544)	0.0689655	0.257881	0.337671	0.512217	-0.30234	0.552306	1
	146 (545)	0.241379	0.510964	0.3366	0.512822	0.00127429	0.863	1
	147 (546)	0.103448	0.309934	0.336264	0.511232	-0.290955	0.463785	1
	148 (571)	0.517241	0.687682	0.732817	0.613549	-0.125072	0.860068	0.0644425
	149 (572)	0.931034	1.06674	0.730205	0.609285	0.192498	0.808212	1
	150 (616)	0	0	0.0758707	0.0912675	-0.205182	0.197611	1
	151 (617)	0.0689655	0.257881	0.0755259	0.0900323	-0.0373907	0.582362	1
	152 (618)	0.103448	0.309934	0.0752397	0.0902861	0.157163	1.13718	1
	153 (643)	0.0344828	0.185695	0.0120207	0.0377414	0.05222	0.41177	1
	154 (649)	0.206897	0.491304	0.308559	0.463433	-0.168451	0.417159	1
	155 (650)	0.0689655	0.257881	0.307274	0.461223	-0.29181	0.568536	1
	156 (651)	0.172414	0.468201	0.307848	0.462497	-0.167996	0.644736	1
	157 (676)	0	0	0.0389586	0.0837556	-0.0953669	0.193694	1
	158 (687)	0	0	0.158753	0.309999	-0.240957	0.32522	1
	159 (694)	0	0	0.0271603	0.0607907	-0.0747587	0.143315	1
	160 (693)	0	0	0.0270069	0.0615536	-0.0776176	0.150781	1
	161 (702)	0.0344828	0.185695	0.0191603	0.0746361	0.0840392	0.641544	1
	162 (708)	0	0	0.0252534	0.0612074	-0.0740394	0.146524	1
	163 (14)	3.55172	3.16889	2.07197	1.4119	0.733571	1.19938	0.0966637
	164 (16)	2.37931	3.01678	1.59832	1.10948	0.293591	1.16927	0.126406
	165 (15)	2.27586	2.26616	1.59674	1.11134	0.420063	1.00047	0.0644425
	166 (17)	3.2069	3.79266	1.74409	1.27933	0.751811	1.40017	0.0644425
	167 (173)	1.55172	2.47251	0.729047	1.07563	0.554306	1.03491	1
	168 (171)	1.93103	3.17278	0.973736	1.5117	0.550736	1.28659	1
	169 (170)	0.275862	0.527565	0.122374	0.120826	0.341752	1.22505	0.0186544
	170 (169)	0.344828	0.813979	0.122948	0.118363	0.566336	1.97659	0.00799474
	171 (168)	0.551724	1.08845	0.631331	0.681957	0.0466107	1.0339	0.0373088
	172 (178)	0.103448	0.309934	0.139655	0.161914	-0.157781	0.377369	0.000221198
	173 (167)	0.586207	0.866736	0.495917	0.490361	0.276359	1.26033	0.0644425
	174 (177)	0.103448	0.309934	0.103745	0.101174	-0.0520068	0.644572	4.42397e-05
	175 (176)	0.172414	0.468201	0.121241	0.119761	0.097821	1.03126	0.000884794
	176 (175)	0.103448	0.309934	0.122176	0.117138	0.0474906	1.09914	4.42397e-05
	177 (174)	0.172414	0.384426	0.105298	0.103544	0.204227	1.10993	0.00799474
	178 (172)	0.206897	0.491304	0.13505	0.137191	0.0791845	0.810291	0.00799474
	179 (186)	1.37931	2.42625	0.810545	1.36319	0.333922	0.963723	1
	180 (182)	1.41379	2.0791	0.729936	1.07747	0.453101	0.95916	1
	181 (184)	0.103448	0.409253	0.0969759	0.0920935	0.146896	1.58644	6.80611e-06
	182 (180)	0.37931	0.621852	0.497562	0.492505	-0.0175545	1.12661	0.00799474
	183 (185)	0.172414	0.384426	0.102853	0.0998416	0.22724	1.15152	0.000884794
	184 (181)	0.0689655	0.257881	0.0958241	0.0904201	-0.11624	0.513014	6.80611e-06
	185 (183)	0.172414	0.539111	0.105405	0.104396	0.210385	1.71555	0.000884794
	186 (179)	0.413793	0.779984	0.552786	0.579559	-0.0491664	1.11769	0.00799474
	187 (384)	0.0344828	0.185695	0.0636103	0.127718	-0.115292	0.224028	1
	188 (386)	0.275862	0.5914	0.284974	0.492116	-0.0674659	0.429269	1
	189 (389)	0.0344828	0.185695	0.0556397	0.0987482	-0.104741	0.245237	1
	190 (385)	0.344828	0.613879	0.251998	0.41901	0.697071	1.95302	1
	191 (388)	0	0	0.0483534	0.0862315	-0.151455	0.156525	1
	192 (387)	0	0	0.0656983	0.123553	-0.174911	0.181686	1
	193 (430)	0.0689655	0.257881	0.0763	0.141157	0.0102481	0.795039	1
	194 (429)	0.0344828	0.185695	0.0138741	0.0184417	0.23248	1.70613	1
	195 (433)	0.137931	0.742781	0.0636776	0.127644	0.0240873	0.908034	1
	196 (434)	0.0689655	0.257881	0.0556931	0.0989374	0.11367	1.17217	1
	197 (432)	0	0	0.0114534	0.0154311	-0.0753283	0.0774365	1
	198 (431)	0.0689655	0.257881	0.0581121	0.0831052	0.059885	0.937763	1
	199 (483)	0.103448	0.309934	0.0558448	0.100377	0.302978	1.4766	1
	200 (482)	0.0689655	0.257881	0.0113655	0.0153131	0.282497	1.31921	1
	201 (487)	0.103448	0.309934	0.0556621	0.100177	0.274268	1.45418	1
	202 (493)	0.103448	0.309934	0.0636121	0.126911	0.233012	1.38431	1
	203 (485)	0.0344828	0.185695	0.0582845	0.083769	-0.108461	0.313321	1
	204 (491)	0.0344828	0.185695	0.0110431	0.014472	0.106702	0.956913	1
	205 (489)	0.206897	0.559292	0.0483966	0.0875264	0.480615	1.76731	1
	206 (492)	0	0	0.00760345	0.0171607	-0.0387369	0.080887	1
	207 (484)	0.0344828	0.185695	0.0333879	0.0782409	-0.018549	0.298772	1
	208 (490)	0.0344828	0.185695	0.0479293	0.0861677	-0.0930896	0.2631	1
	209 (488)	0.103448	0.409253	0.0668517	0.125889	0.157967	1.32422	1
	210 (486)	0	0	0.00764828	0.0166339	-0.0394006	0.0810471	1
	211 (559)	0	0	0.00235517	0.00740008	-0.0156092	0.0473308	1
	212 (557)	0	0	0.0148707	0.0495332	-0.0405161	0.12496	1
	213 (558)	0.0344828	0.185695	0.0274759	0.0622571	-0.0270205	0.298007	1
	214 (556)	0	0	0.0267328	0.0695443	-0.0708413	0.144265	1
	215 (555)	0.0344828	0.185695	0.0372328	0.0898583	0.0924825	1.06216	1
	216 (554)	0	0	0.00734483	0.0179009	-0.0382394	0.0772825	1
	217 (582)	0.0344828	0.185695	0.0579259	0.082435	-0.110822	0.308729	1
	218 (584)	0	0	0.0114621	0.0151173	-0.0759055	0.0769755	1
	219 (587)	0.0344828	0.185695	0.0131328	0.0180236	0.122842	1.08492	1
	220 (585)	0.0689655	0.257881	0.0484293	0.0875707	0.0390826	0.734854	1
	221 (586)	0.103448	0.309934	0.0552	0.112508	0.302099	1.58553	1
	222 (583)	0.137931	0.350931	0.0671621	0.125295	0.194867	0.942156	1
	223 (631)	0	0	0.00269483	0.00914803	-0.0164022	0.0508625	1
	224 (630)	0	0	0.00243448	0.00781459	-0.0157939	0.048162	1
	225 (629)	0	0	0.0060069	0.0152336	-0.0339391	0.0711615	1
	226 (628)	0.0344828	0.185695	0.00301724	0.0123606	0.113488	0.651663	1
	227 (627)	0.0344828	0.185695	0.0071069	0.0173299	0.0955149	0.680362	1
	228 (626)	0	0	0.00461379	0.0189442	-0.0189074	0.0627227	1
	229 (646)	0	0	0.00584655	0.014611	-0.03449	0.0701423	1
	230 (664)	0	0	0.0323707	0.0818581	-0.0963858	0.154333	1
	231 (663)	0	0	0.00591724	0.0150507	-0.033497	0.0700264	1
	232 (662)	0.0689655	0.257881	0.0273897	0.0617039	0.379978	1.81873	1
	233 (661)	0	0	0.00307414	0.0126974	-0.0159338	0.0542355	1
	234 (660)	0.0344828	0.185695	0.0273	0.0704548	-0.0101929	0.28505	1
	235 (659)	0	0	0.0192069	0.0751626	-0.0422534	0.138163	1
	236 (681)	0	0	0.00474655	0.01169	-0.0303909	0.0623894	1
	237 (680)	0	0	0.00467241	0.0114386	-0.0306004	0.0626458	1
	238 (690)	0	0	0.0203552	0.0498472	-0.0669026	0.130833	1
	239 (699)	0	0	0.00429138	0.0112671	-0.0286051	0.0606134	1
	240 (698)	0.0344828	0.185695	0.00440862	0.0114058	0.145556	0.909151	1
	241 (705)	0	0	0.00496724	0.0125538	-0.0313922	0.0651261	1
	242 (44)	1.65517	3.55845	0.691562	1.17322	0.654565	1.98694	1
	243 (45)	1.55172	3.69929	0.639079	1.09998	0.351081	1.08231	1
	244 (244)	0.103448	0.557086	0.0557534	0.109122	0.00835642	0.751495	1
	245 (247)	0.137931	0.580895	0.0523431	0.104718	0.216953	1.30128	1
	246 (249)	0.0344828	0.185695	0.0518793	0.103634	-0.0841283	0.263097	1
	247 (245)	0.0689655	0.257881	0.0480948	0.094209	0.0940263	0.916297	1
	248 (248)	0.0344828	0.185695	0.0446724	0.0896684	-0.0773557	0.262901	1
	249 (246)	0.0344828	0.185695	0.047919	0.094483	-0.0686177	0.353667	1
	250 (400)	0.0344828	0.185695	0.0258241	0.0647935	0.00131582	0.41288	1
	251 (399)	0.103448	0.557086	0.0281483	0.0709283	0.156062	1.2559	1
	252 (444)	0	0	0.00329138	0.0130687	-0.0157438	0.0526249	1
	253 (512)	0	0	0.00499828	0.0136455	-0.0305085	0.0649756	1
	254 (511)	0	0	0.00562586	0.0145885	-0.0321461	0.0677076	1
	255 (564)	0	0	0.00405	0.00989307	-0.0285936	0.0584859	1
	256 (597)	0	0	0.00287414	0.00926071	-0.017115	0.0522086	1
	257 (669)	0	0	0.0037931	0.00976433	-0.0273097	0.0557651	1
	258 (54)	0.172414	0.539111	0.0978603	0.125826	0.0975579	1.02707	0.000221198
	259 (55)	0.0689655	0.257881	0.0263948	0.0325292	0.629798	3.3897	4.42397e-05
	260 (261)	0	0	0.0156586	0.0338567	-0.0776936	0.0979169	1
	261 (260)	0	0	0.00981034	0.0153835	-0.0692204	0.0732121	1
	262 (262)	0.172414	0.468201	0.0551224	0.108249	0.575187	1.89234	1
	263 (264)	0.0344828	0.185695	0.015931	0.0347837	0.219661	1.599	1
	264 (263)	0	0	0.00963793	0.015229	-0.0680076	0.0724879	1
	265 (265)	0	0	0.00275517	0.00460619	-0.0356427	0.0390339	1
	266 (403)	0	0	0.00318793	0.0127421	-0.0160476	0.0551397	1
	267 (448)	0	0	0.000698276	0.00224843	-0.00837774	0.0255707	1
	268 (447)	0	0	0.00291552	0.00994317	-0.0169937	0.052783	1
	269 (516)	0	0	0.00143793	0.00370009	-0.0163118	0.0347382	1
	270 (515)	0	0	0.00546034	0.0139854	-0.0324475	0.0677872	1
	271 (566)	0	0	0.00405862	0.00993492	-0.0284472	0.0585292	1
	272 (600)	0	0	0.00822586	0.0230217	-0.0446762	0.0792957	1
	273 (636)	0	0	0.00115862	0.0029936	-0.0146926	0.0310019	1
	274 (64)	0.206897	0.412251	0.0795862	0.0907389	0.360744	1.22379	0.00290718
	275 (65)	0	0	0.0216759	0.0266876	-0.12067	0.0814856	1
	276 (66)	0.172414	0.468201	0.0755517	0.0910834	0.126228	0.859766	0.000221198
	277 (67)	0.0344828	0.185695	0.0140948	0.0209155	0.34181	2.29601	1
	278 (279)	0	0	0.0158086	0.0346166	-0.0773576	0.0984777	1
	279 (278)	0	0	0.00966897	0.0154745	-0.0681652	0.0729673	1
	280 (285)	0.206897	0.559292	0.0519966	0.103443	0.858967	3.63678	1
	281 (288)	0	0	0.00706207	0.0138137	-0.0494199	0.069472	1
	282 (286)	0	0	0.00189483	0.00385985	-0.0262823	0.0352779	1
	283 (289)	0	0	0.00947586	0.0155372	-0.0672048	0.0720394	1
	284 (287)	0.0689655	0.257881	0.0059931	0.0107375	0.3274	1.38206	1
	285 (280)	0.103448	0.309934	0.0485862	0.0951914	0.0971419	0.678792	1
	286 (282)	0	0	0.00177759	0.00418434	-0.0181466	0.038977	1
	287 (284)	0	0	0.00633276	0.0150395	-0.0349175	0.0737283	1
	288 (281)	0	0	0.00631897	0.015311	-0.0346282	0.0742001	1
	289 (283)	0.0344828	0.185695	0.0135948	0.0305921	0.028141	0.499364	1
	290 (407)	0	0	0.00493621	0.0131525	-0.0304322	0.0640711	1
	291 (406)	0	0	0.00554828	0.0143879	-0.0321739	0.0678006	1
	292 (451)	0.0344828	0.185695	0.00543103	0.0140151	0.2219	1.35115	1
	293 (452)	0	0	0.00135	0.00346475	-0.0159805	0.033699	1
	294 (526)	0.0344828	0.185695	0.000517241	0.00188932	0.505534	2.74758	1
	295 (525)	0	0	0.00287759	0.00948329	-0.0170742	0.0524592	1
	296 (524)	0.0344828	0.185695	0.00367759	0.00851968	0.858992	4.79697	1
	297 (523)	0	0	0.000356897	0.00120503	-0.00583207	0.0182999	1
	298 (522)	0.0344828	0.185695	0.00817931	0.0225431	0.0609689	0.521625	1
	299 (521)	0.0344828	0.185695	0.00315517	0.012431	0.20572	1.16741	1
	300 (568)	0	0	0.00406552	0.0100815	-0.0282956	0.0586737	1
	301 (604)	0.0689655	0.257881	0.00496379	0.013391	0.280391	1.11232	1
	302 (603)	0	0	0.0014069	0.00361398	-0.0161708	0.034493	1
	303 (638)	0	0	0.00117586	0.00304392	-0.0150257	0.0313276	1
	304 (671)	0	0	0.00355172	0.00887302	-0.0269447	0.0543068	1
	305 (684)	0	0	0.000510345	0.00134658	-0.00933498	0.0209235	1
	306 (80)	0.0689655	0.257881	0.0175172	0.042779	0.1019	0.583327	1
	307 (81)	0.172414	0.601722	0.0472879	0.111014	0.480082	1.79579	1
	308 (82)	0.0689655	0.257881	0.0130155	0.0304734	0.151448	0.74863	1
	309 (314)	0	0	0.000841379	0.00285263	-0.00906	0.0280353	1
	310 (313)	0	0	0.00383793	0.0147264	-0.018868	0.0610872	1
	311 (312)	0	0	0.00688793	0.0179589	-0.0400755	0.0741316	1
	312 (311)	0	0	0.00608621	0.0195943	-0.0314249	0.0735697	1
	313 (310)	0	0	0.00979138	0.0315423	-0.043853	0.0886553	1
	314 (309)	0	0	0.00165517	0.00420835	-0.0161135	0.0376684	1
	315 (410)	0	0	0.00307414	0.00830131	-0.0241359	0.0510216	1
	316 (455)	0.0344828	0.185695	0.00114655	0.00339879	0.72759	3.98489	1
	317 (531)	0	0	0.000996552	0.00293805	-0.0126407	0.0294685	1
	318 (88)	0	0	0.0240448	0.0305677	-0.125057	0.0879201	1
	319 (89)	0.137931	0.580895	0.0872966	0.108575	-0.0165452	0.800122	1
	320 (320)	0.0344828	0.185695	0.00255172	0.00409192	0.227245	1.3911	1
	321 (324)	0	0	0.00943448	0.0155467	-0.0669433	0.0719305	1
	322 (325)	0	0	0.00945172	0.0155647	-0.0670422	0.0716185	1
	323 (323)	0.0344828	0.185695	0.0445948	0.0895806	-0.0590247	0.386341	1
	324 (321)	0.0689655	0.257881	0.0135655	0.0303008	0.268342	1.37052	1
	325 (322)	0	0	0.0134931	0.0302187	-0.0741678	0.090305	1
	326 (412)	0	0	0.00279138	0.0091791	-0.016848	0.0517404	1
	327 (457)	0	0	0.00783966	0.0215118	-0.0441115	0.077512	1
	328 (534)	0.0344828	0.185695	0.00496724	0.013447	0.112418	0.729863	1
	329 (533)	0	0	0.00141034	0.00359845	-0.0163965	0.0342116	1
	330 (608)	0.0344828	0.185695	0.00341207	0.0137926	0.108244	0.625536	1
	331 (607)	0	0	0.000925862	0.00405279	-0.00833451	0.0299783	1
	332 (640)	0.0344828	0.185695	0.00117759	0.00307985	0.277478	1.55548	1
	333 (673)	0	0	0.00370172	0.00939632	-0.0273908	0.0554123	1
	334 (98)	0.0344828	0.185695	0.00269138	0.00581361	0.424447	2.44826	1
	335 (99)	0	0	0.00221034	0.00440439	-0.0290238	0.037412	1
	336 (100)	0	0	0.00246724	0.00452217	-0.030959	0.0393215	1
	337 (342)	0	0	0.000967241	0.00340775	-0.00963024	0.0302438	1
	338 (341)	0	0	0.00082069	0.00281794	-0.00893461	0.0278292	1
	339 (340)	0	0	0.0019931	0.00550931	-0.0182754	0.0414295	1
	340 (339)	0.0344828	0.185695	0.00106379	0.00458294	0.213707	1.16841	1
	341 (338)	0	0	0.00163793	0.00406357	-0.0166701	0.0375796	1
	342 (337)	0	0	0.000922414	0.00398254	-0.00804749	0.0297074	1
	343 (460)	0	0	0.00117586	0.00337408	-0.0140134	0.0318976	1
	344 (537)	0	0	0.00105172	0.00316096	-0.0129061	0.0302998	1
	345 (611)	0	0	0.00151724	0.00423323	-0.0161708	0.0358614	1
	346 (106)	0	0	0.000939655	0.00315052	-0.00956212	0.0295738	1
	347 (347)	0	0	0.000817241	0.00211374	-0.0121574	0.0262665	1
	348 (109)	0.172414	0.601722	0.0396638	0.0887036	0.267424	1.17206	1
	349 (110)	0.0344828	0.185695	0.0112466	0.027061	0.0367777	0.47312	1
	350 (111)	0.137931	0.742781	0.016919	0.0447164	0.220088	1.50392	1
	351 (356)	0.0689655	0.257881	0.0116397	0.0353716	0.155069	0.698329	1
	352 (354)	0.103448	0.409253	0.00696379	0.0181765	0.373869	1.57826	1
	353 (355)	0	0	0.00203103	0.00566922	-0.0181314	0.0419641	1
	354 (352)	0	0	0.00596897	0.0193065	-0.0303258	0.0717792	1
	355 (353)	0	0	0.00106207	0.00459006	-0.00839043	0.0314642	1
	356 (351)	0	0	0.00371207	0.0141446	-0.0167478	0.0575705	1
	357 (415)	0	0	0.00298793	0.00815114	-0.0238849	0.0504645	1
	358 (539)	0.0344828	0.185695	0.000963793	0.0027858	0.286485	1.5897	1
	359 (613)	0	0	0.00149483	0.00414904	-0.0161131	0.0358519	1
	360 (117)	0	0	0.00146897	0.0036759	-0.0159474	0.0356291	1
	361 (362)	0	0	0.00138621	0.00410172	-0.0143872	0.0347006	1
	362 (361)	0	0	0.00134828	0.00401351	-0.0138888	0.0346678	1
	363 (541)	0	0	0.00102069	0.00295652	-0.012766	0.0295541	1
	364 (121)	0	0	0.00681034	0.0185783	-0.038193	0.0707349	1
	365 (365)	0.0344828	0.185695	0.000839655	0.0021678	1.08505	5.90551	1
	366 (125)	0.0344828	0.185695	0.00144138	0.00413122	0.427467	2.37386	1
	367 (124)	0	0	0.00156552	0.00462783	-0.0163895	0.0364473	1
	368 (369)	0	0	0.000865517	0.00232491	-0.0123684	0.0271889	1
	369 (368)	0.0689655	0.257881	0.000827586	0.00223009	0.870254	3.35226	1
	370 (128)	0	0	0.000867241	0.00343424	-0.00809987	0.0282955	1
	371 (371)	0	0	0.000825862	0.00216356	-0.0123477	0.0264018	1
	372 (131)	0	0	0.00108793	0.00312912	-0.011796	0.0311649	1
	373 (137)	4.89655	4.27906	8.56056	5.87113	-0.965476	1.04668	0.000221198
	374 (138)	5.48276	4.38846	8.56592	5.8723	-0.767316	1.10854	0.00799474
	375 (375)	1.62069	1.80107	3.94559	5.30678	-0.520898	1.33213	1
	376 (420)	0.241379	0.510964	0.315814	0.338693	-0.106219	0.783379	0.00799474
	377 (467)	0.206897	0.412251	0.497328	0.490617	-0.242879	0.916379	0.000884794
	378 (547)	0.137931	0.580895	0.285793	0.49376	-0.12211	1.00699	1
	379 (573)	0.137931	0.441114	0.275621	0.288976	-0.246566	0.565252	0.000884794
	380 (652)	0	0	0.253752	0.421182	-0.360245	0.340974	1
	381 (688)	0.0344828	0.185695	0.0650414	0.13827	-0.0196905	0.682138	1
	382 (18)	1.44828	2.09738	1.31481	1.1774	0.109679	1.00514	0.126406
	383 (19)	1.86207	2.86262	1.24851	1.16714	0.422831	1.56686	0.126406
	384 (187)	0.103448	0.309934	0.09055	0.109439	0.0487774	0.910486	0.000884794
	385 (190)	1.24138	2.02934	0.637305	1.09548	0.570205	1.56484	1
	386 (188)	0.827586	1.28366	0.688991	1.17064	0.155763	0.670572	1
	387 (192)	0.103448	0.409253	0.0962845	0.124056	-0.00830304	0.949916	4.42397e-05
	388 (191)	0.137931	0.350931	0.075681	0.0911093	0.23819	1.3006	0.000221198
	389 (189)	0.0344828	0.185695	0.0794121	0.0905532	-0.0844029	0.823852	7.56234e-07
	390 (391)	0.0689655	0.257881	0.0516103	0.102334	0.00188786	0.505754	1
	391 (390)	0.0689655	0.257881	0.0476828	0.0932556	0.0935112	0.981238	1
	392 (435)	0.103448	0.309934	0.0557517	0.109506	0.531974	2.06741	1
	393 (495)	0.0344828	0.185695	0.0520293	0.103445	-0.0887729	0.268026	1
	394 (494)	0.0689655	0.371391	0.0483759	0.0944549	0.0846487	1.21699	1
	395 (560)	0.0344828	0.185695	0.0284655	0.0723068	0.147095	1.264	1
	396 (588)	0.0689655	0.257881	0.0449793	0.0903656	0.0621278	0.783735	1
	397 (665)	0	0	0.025731	0.0643047	-0.0838138	0.138306	1
	398 (46)	1.48276	3.6608	0.573595	1.22609	0.4772	1.47853	0.144464
	399 (251)	0.137931	0.441114	0.0478207	0.110934	0.206067	1.00385	1
	400 (250)	0.103448	0.309934	0.0396776	0.0895598	0.209279	1.16512	1
	401 (401)	0.0344828	0.185695	0.024181	0.0648731	0.00593113	0.381125	1
	402 (56)	0.0689655	0.257881	0.0129776	0.0245206	0.256359	1.28722	1
	403 (266)	0.103448	0.409253	0.0197	0.0501113	0.154567	0.806499	1
	404 (601)	0	0	0.0057569	0.0175593	-0.0331908	0.0685755	1
	405 (68)	0	0	0.0169672	0.0276606	-0.0954999	0.0857525	1
	406 (291)	0.0344828	0.185695	0.0131983	0.0310976	0.0272084	0.443978	1
	407 (290)	0.103448	0.409253	0.0108517	0.025826	0.397384	1.67813	1
	408 (527)	0	0	0.00698621	0.0182762	-0.0405664	0.0736066	1
	409 (83)	0.0344828	0.185695	0.013169	0.029621	0.0506915	0.573135	1
	410 (315)	0.0344828	0.185695	0.0067569	0.0185574	0.0860611	0.625828	1
	411 (90)	0	0	0.0119724	0.0180938	-0.0783959	0.0748821	1
	412 (326)	0.0344828	0.185695	0.0151121	0.0402079	0.00852037	0.345515	1
	413 (458)	0	0	0.00489138	0.0157737	-0.0312177	0.0627236	1
	414 (112)	0.0344828	0.185695	0.010931	0.0243382	0.054934	0.580521	1
	415 (357)	0	0	0.00697069	0.0190528	-0.0384817	0.0743543	1
	416 (122)	0.0344828	0.185695	0.00463966	0.0147025	0.0953373	0.615021	1
	417 (1)	16.3448	7.81151	19.6064	7.61152	-1.11011	1.27875	0.000884794
	418 (139)	3.10345	3.14353	2.07448	1.41868	0.623191	1.56421	0.0966637
	419 (140)	1.44828	1.42894	2.07842	1.42329	-0.381469	0.778558	0.00290718
	420 (376)	0.103448	0.409253	0.486571	0.756975	-0.350497	0.72047	1
	421 (421)	0.241379	0.830455	0.158466	0.168697	0.0428133	1.33978	0.000221198
	422 (468)	0.0689655	0.371391	0.123372	0.118996	-0.141325	0.861718	7.56234e-07
	423 (548)	0	0	0.0761897	0.143036	-0.181389	0.197803	1
	424 (574)	0.172414	0.601722	0.067169	0.068223	0.439962	2.09691	0.000884794
	425 (619)	0	0	0.0141569	0.0193586	-0.0838857	0.0832342	1
	426 (644)	0	0	0.00156034	0.00517803	-0.0124492	0.038335	1
	427 (20)	1.89655	2.35045	1.31706	1.18305	0.263548	0.779815	0.126406
	428 (21)	0.862069	1.38162	0.350905	0.344697	0.836156	1.91781	0.126406
	429 (194)	0.103448	0.409253	0.0265707	0.0326722	0.217754	1.42399	4.42397e-05
	430 (193)	0.137931	0.441114	0.0984414	0.126898	0.10536	1.07634	0.000221198
	431 (198)	0.275862	0.648986	0.18891	0.36805	0.433586	1.77396	1
	432 (197)	0.137931	0.441114	0.0210121	0.0259529	1.28794	5.2783	4.42397e-05
	433 (195)	0.37931	0.727706	0.0901655	0.109559	0.803184	2.00182	0.0644425
	434 (196)	0.137931	0.350931	0.0786362	0.0899718	0.112771	0.865995	0.000221198
	435 (392)	0	0	0.0552569	0.108224	-0.148694	0.173678	1
	436 (437)	0.0344828	0.185695	0.0158414	0.0343682	0.110536	0.999622	1
	437 (436)	0	0	0.00952069	0.0150654	-0.0675538	0.0718803	1
	438 (497)	0.0344828	0.185695	0.0158431	0.0348619	0.0665968	0.749337	1
	439 (496)	0	0	0.00965172	0.0156038	-0.0678156	0.0722599	1
	440 (561)	0	0	0.00319828	0.0107759	-0.0179388	0.0554991	1
	441 (589)	0	0	0.0027069	0.00415915	-0.0359889	0.0381423	1
	442 (632)	0	0	0.000739655	0.00234298	-0.00866824	0.0263391	1
	443 (47)	0.482759	1.08958	0.116528	0.281669	0.844051	2.05515	1
	444 (252)	0.0344828	0.185695	0.0202655	0.0518087	0.00412261	0.384292	1
	445 (598)	0	0	0.000531034	0.00185883	-0.00714528	0.0223648	1
	446 (57)	0	0	0.0251276	0.0375446	-0.116012	0.106456	1
	447 (268)	0.172414	0.468201	0.0177138	0.042995	0.475385	1.39396	1
	448 (267)	0	0	0.00265862	0.00544212	-0.03198	0.0413906	1
	449 (449)	0	0	0.000875862	0.00277075	-0.00942303	0.0286979	1
	450 (69)	0.0689655	0.257881	0.01685	0.026862	0.40122	1.84924	1
	451 (292)	0.103448	0.409253	0.0134741	0.0316919	0.427161	2.16708	1
	452 (293)	0.0344828	0.185695	0.0021	0.00402443	0.910181	5.05299	1
	453 (528)	0.0344828	0.185695	0.000893103	0.00296349	0.422106	2.31025	1
	454 (84)	0.0689655	0.257881	0.0131552	0.0299273	0.477242	2.36496	1
	455 (316)	0	0	0.000894828	0.00314292	-0.00921901	0.0289249	1
	456 (91)	0.172414	0.468201	0.0381224	0.0690685	0.376891	1.33875	0.00290718
	457 (327)	0	0	0.00769828	0.0137131	-0.0577128	0.0665485	1
	458 (413)	0	0	0.00196034	0.00750161	-0.0133641	0.0431485	1
	459 (101)	0.0344828	0.185695	0.00215345	0.00488772	0.305465	1.78037	1
	460 (343)	0.0344828	0.185695	0.000989655	0.00346834	0.258263	1.41989	1
	461 (107)	0	0	0.000531034	0.00183602	-0.00708239	0.0222841	1
	462 (2)	25.2069	11.0724	29.7273	12.2544	-1.07089	1.1889	0.00290718
	463 (141)	2.31034	2.37702	1.59597	1.11586	0.397587	1.22203	0.126406
	464 (142)	1.13793	1.18696	1.59774	1.11439	-0.214581	1.11515	0.0186544
	465 (143)	2.17241	2.9649	1.59433	1.11402	0.305821	1.3181	0.144464
	466 (144)	1.41379	1.29607	1.59772	1.11413	-0.0414552	1.06322	0.0966637
	467 (377)	0.310345	0.712313	0.728626	1.0743	-0.307075	0.789755	1
	468 (422)	0	0	0.122895	0.121288	-0.292365	0.174719	1
	469 (469)	0.172414	0.384426	0.0958707	0.0910102	0.308485	1.44763	0.000884794
	470 (470)	0.448276	0.909718	0.0959448	0.0913696	1.13044	2.95683	0.00799474
	471 (471)	0.0344828	0.185695	0.0958897	0.0909252	-0.192776	0.369912	7.56234e-07
	472 (549)	0	0	0.0556034	0.099153	-0.15709	0.17088	1
	473 (575)	0.172414	0.601722	0.10604	0.103915	0.108014	1.25649	0.000884794
	474 (620)	0.0689655	0.257881	0.0113328	0.0150627	0.28919	1.35523	1
	475 (653)	0	0	0.0485207	0.0876049	-0.151079	0.156785	1
	476 (677)	0	0	0.00643448	0.0142387	-0.0358511	0.0742812	1
	477 (695)	0	0	0.00457586	0.0112916	-0.0297178	0.0612307	1
	478 (22)	2.13793	3.20406	1.32075	1.18559	0.386423	1.27663	0.144464
	479 (23)	0.413793	0.907006	0.350207	0.346052	0.0486637	1.04627	0.00290718
	480 (24)	2.48276	3.2472	1.24934	1.16684	0.691738	1.47435	0.144464
	481 (25)	0.310345	0.712313	0.214784	0.274415	0.136183	1.05048	1
	482 (200)	0.0344828	0.185695	0.0211672	0.0263853	-0.0219197	0.49227	7.56234e-07
	483 (199)	0.137931	0.350931	0.078669	0.0889655	0.0438655	0.624537	0.000221198
	484 (207)	0.0689655	0.257881	0.0892172	0.155708	-0.0983403	0.325922	1
	485 (203)	0.275862	0.840771	0.18934	0.368111	0.054308	0.860639	1
	486 (210)	0	0	0.0175517	0.0276873	-0.0961519	0.0910968	1
	487 (201)	0.0689655	0.257881	0.0785914	0.0894369	-0.0744507	0.555613	6.80611e-06
	488 (209)	0.137931	0.350931	0.0960155	0.123015	0.200249	1.2003	0.000884794
	489 (205)	0.241379	0.635563	0.0752069	0.0906891	0.310156	1.32605	0.000221198
	490 (208)	0.0344828	0.185695	0.0759034	0.0918635	-0.114238	0.610824	7.56234e-07
	491 (204)	0.0344828	0.185695	0.0211862	0.0259001	0.18862	1.67171	7.56234e-07
	492 (206)	0	0	0.0155931	0.025108	-0.0900262	0.0863468	1
	493 (202)	0.0689655	0.257881	0.0911448	0.108969	-0.0508403	0.732557	1
	494 (394)	0	0	0.0512086	0.101982	-0.142236	0.16944	1
	495 (393)	0	0	0.0482466	0.0945571	-0.14396	0.16041	1
	496 (439)	0.0689655	0.257881	0.0159414	0.0350201	0.531733	2.80316	1
	497 (438)	0	0	0.00977931	0.0155909	-0.0688501	0.0732895	1
	498 (503)	0	0	0.00703276	0.0141121	-0.048691	0.0690981	1
	499 (502)	0	0	0.00191034	0.00405018	-0.0259359	0.0356088	1
	500 (501)	0	0	0.00586207	0.0107302	-0.0471943	0.0612361	1
	501 (500)	0.0344828	0.185695	0.00635862	0.0152673	0.180256	1.13631	1
	502 (499)	0.0689655	0.257881	0.00177586	0.00418246	0.617615	2.37154	1
	503 (498)	0	0	0.00645	0.0155629	-0.0350156	0.0748019	1
	504 (562)	0	0	0.00536379	0.0136174	-0.0319033	0.0663501	1
	505 (591)	0.0344828	0.185695	0.00937069	0.0155309	0.25347	1.71794	1
	506 (590)	0.0344828	0.185695	0.0135276	0.0297908	0.175253	1.33125	1
	507 (633)	0	0	0.00140862	0.00361001	-0.0163809	0.0345483	1
	508 (666)	0	0	0.0049431	0.0133178	-0.0305589	0.0643954	1
	509 (682)	0.0344828	0.185695	0.000872414	0.00284497	0.64133	3.50787	1
	510 (48)	0.310345	0.806379	0.152986	0.336675	0.371197	1.61075	1
	511 (254)	0.0344828	0.185695	0.0131638	0.0307764	0.0581263	0.629668	1
	512 (253)	0.0689655	0.371391	0.0112552	0.0269538	0.136006	1.00452	1
	513 (513)	0.0344828	0.185695	0.00142586	0.00402254	0.266267	1.4916	1
	514 (58)	0	0	0.0214586	0.0383308	-0.104964	0.0998126	1
	515 (270)	0.0689655	0.257881	0.0131966	0.0310802	0.186502	0.886103	1
	516 (269)	0	0	0.00207414	0.00396322	-0.0287684	0.0357121	1
	517 (517)	0	0	0.0013931	0.00409753	-0.0143306	0.0352096	1
	518 (70)	0	0	0.0208724	0.0316624	-0.106437	0.0980769	1
	519 (71)	0.310345	0.849514	0.0635276	0.103833	0.517988	1.90169	0.000221198
	520 (72)	0.0344828	0.185695	0.0194862	0.0328659	-0.0143487	0.433677	1
	521 (299)	0.0689655	0.257881	0.0199707	0.0505701	0.328472	1.76026	1
	522 (298)	0.0689655	0.257881	0.00760517	0.0137941	0.921226	4.25386	1
	523 (297)	0	0	0.00202069	0.00497801	-0.0188597	0.0417731	1
	524 (296)	0	0	0.00485	0.0126137	-0.0293703	0.0652505	1
	525 (295)	0.103448	0.557086	0.0149948	0.0395306	0.161808	1.16727	1
	526 (294)	0	0	0.00228793	0.00656518	-0.0190404	0.0451157	1
	527 (408)	0.0344828	0.185695	0.00601207	0.0194911	0.244733	1.47032	1
	528 (453)	0	0	0.00172759	0.00433583	-0.0169395	0.0384716	1
	529 (605)	0.0344828	0.185695	0.00198621	0.00558341	0.206659	1.1841	1
	530 (85)	0.0689655	0.257881	0.013169	0.0297605	0.160676	0.771044	1
	531 (317)	0	0	0.00147586	0.00450221	-0.0154012	0.0357992	1
	532 (92)	0.103448	0.309934	0.0198621	0.0338933	0.341192	1.34192	1
	533 (329)	0.0344828	0.185695	0.00212586	0.00417079	0.235791	1.40023	1
	534 (328)	0	0	0.0111517	0.0268394	-0.0600866	0.0872304	1
	535 (535)	0	0	0.00132414	0.0039842	-0.013737	0.03397	1
	536 (102)	0	0	0.00213276	0.0046698	-0.0279248	0.0374864	1
	537 (344)	0	0	0.00148276	0.00447244	-0.0153025	0.0358707	1
	538 (113)	0	0	0.0108914	0.0244402	-0.0597852	0.084984	1
	539 (358)	0.0344828	0.185695	0.00145172	0.00436394	1.24628	6.79196	1
	540 (118)	0	0	0.00166379	0.00477059	-0.0166052	0.0382172	1
	541 (363)	0	0	0.00152069	0.00450166	-0.0159093	0.0362675	1
	542 (126)	0	0	0.00145172	0.00405717	-0.0145081	0.0359008	1
	543 (3)	20.5517	11.086	23.018	12.8444	-0.635804	1.21589	0.0644425
	544 (145)	0.931034	1.09971	1.31851	1.18378	-0.218624	1.01309	0.0186544
	545 (146)	1.86207	2.08265	1.31546	1.17959	0.539068	1.4687	0.144464
	546 (147)	0.724138	1.16179	1.31903	1.182	-0.520226	0.686846	0.000221198
	547 (378)	0.0689655	0.257881	0.687695	1.16736	-0.491185	0.557958	1
	548 (423)	0.0344828	0.185695	0.0982172	0.125674	-0.0987125	0.877985	1
	549 (472)	0.103448	0.409253	0.0798621	0.0913281	0.0536741	1.24961	6.80611e-06
	550 (550)	0	0	0.0550948	0.108722	-0.148219	0.173476	1
	551 (26)	0.413793	1.35006	0.341093	0.456219	0.149307	1.42045	1
	552 (27)	1.65517	2.28779	1.03988	1.42446	0.429861	1.02331	0.144464
	553 (28)	0.310345	0.660273	0.261979	0.369233	0.263239	1.54256	0.0186544
	554 (216)	0.0689655	0.257881	0.0217241	0.0381351	0.145925	0.966308	1
	555 (215)	0.103448	0.409253	0.086569	0.178362	-0.0753216	0.444594	4.42397e-05
	556 (214)	0.172414	0.468201	0.152586	0.336598	0.220008	1.34786	1
	557 (212)	0.241379	0.635563	0.196269	0.470978	0.00810119	0.52191	1
	558 (213)	0.0689655	0.257881	0.0634379	0.103191	-0.0184074	0.646759	6.80611e-06
	559 (211)	0.0689655	0.257881	0.0207655	0.031783	0.526838	2.45809	1
	560 (395)	0	0	0.0473362	0.110994	-0.126816	0.174995	1
	561 (440)	0	0	0.0176603	0.0435788	-0.0723766	0.110216	1
	562 (504)	0	0	0.0131672	0.0306632	-0.0648634	0.0945504	1
	563 (49)	0.172414	0.75918	0.149505	0.319287	-0.0804874	0.505448	1
	564 (255)	0.0689655	0.371391	0.0131983	0.0298361	0.164226	1.18512	1
	565 (59)	0.0689655	0.257881	0.0194	0.0413005	0.903356	4.0344	1
	566 (271)	0.0689655	0.257881	0.0130086	0.029331	0.160282	0.77372	1
	567 (73)	0.0344828	0.185695	0.0159569	0.0288929	0.0141204	0.514816	1
	568 (300)	0	0	0.0129724	0.0292057	-0.0628356	0.0941098	1
	569 (86)	0	0	0.0166828	0.0438292	-0.0574205	0.116109	1
	570 (4)	13.5862	6.19053	16.1481	6.6253	-0.942911	1.02459	0.000221198
	571 (148)	1	0.963624	1.74745	1.28616	-0.413009	0.943049	0.00290718
	572 (149)	2.65517	3.16539	1.74188	1.28445	0.474839	1.17701	0.00799474
	573 (379)	0.0689655	0.257881	0.405152	0.680889	-0.348239	0.553257	1
	574 (424)	0.413793	1.15007	0.0697586	0.0801786	1.11498	2.91842	0.0186544
	575 (473)	0.172414	0.384426	0.10399	0.102056	0.335419	1.42204	0.000884794
	576 (576)	0.137931	0.350931	0.118053	0.125511	0.123061	1.16652	0.00290718
	577 (621)	0	0	0.0129724	0.0177884	-0.0800725	0.0824578	1
	578 (654)	0	0	0.0548224	0.111502	-0.155873	0.169763	1
	579 (703)	0	0	0.00181034	0.007534	-0.0120088	0.041474	1
	580 (29)	0.310345	0.660273	0.35029	0.344901	-0.015117	0.918065	0.00290718
	581 (30)	2.10345	2.9319	1.25011	1.16868	0.504924	1.17965	0.126406
	582 (217)	0.206897	0.619868	0.188926	0.365789	-0.0357559	0.774944	1
	583 (222)	0.275862	0.648986	0.0959155	0.122552	0.488727	2.029	0.00290718
	584 (218)	0	0	0.0215034	0.0267819	-0.121712	0.0827575	1
	585 (220)	0	0	0.0757948	0.0923369	-0.224728	0.151367	1
	586 (221)	0.0689655	0.257881	0.0873845	0.109172	-0.0229176	0.81945	1
	587 (219)	0	0	0.0242914	0.0310051	-0.126717	0.089388	1
	588 (396)	0	0	0.0441379	0.0876504	-0.13804	0.155149	1
	589 (441)	0.0344828	0.185695	0.00267414	0.0043058	0.349347	2.06243	1
	590 (506)	0	0	0.00938276	0.015554	-0.0665911	0.0715132	1
	591 (505)	0	0	0.0139293	0.0308212	-0.0753056	0.0913596	1
	592 (593)	0	0	0.00955345	0.015946	-0.0674419	0.0727852	1
	593 (592)	0.0689655	0.257881	0.0140362	0.0314998	0.263112	1.34262	1
	594 (634)	0	0	0.000982759	0.00433736	-0.00848088	0.0306638	1
	595 (667)	0	0	0.00331552	0.0131567	-0.0167704	0.0560425	1
	596 (50)	0.0689655	0.371391	0.0983897	0.236541	-0.115836	0.228069	1
	597 (256)	0.0344828	0.185695	0.0152741	0.0398147	0.0881905	0.812379	1
	598 (445)	0	0	0.000455172	0.00191392	-0.00556876	0.0209356	1
	599 (60)	0.344828	1.67494	0.0429845	0.0887428	0.409799	2.17356	4.42397e-05
	600 (272)	0.0689655	0.257881	0.00765	0.0138813	0.586792	2.47547	1
	601 (404)	0	0	0.00185517	0.00709787	-0.012233	0.0422781	1
	602 (74)	0.0689655	0.257881	0.0168724	0.0272723	0.576914	3.12689	1
	603 (302)	0.0344828	0.185695	0.00218103	0.00427234	0.258646	1.53083	1
	604 (301)	0.0689655	0.371391	0.0111776	0.0268906	0.138019	1.01528	1
	605 (529)	0	0	0.000967241	0.00412086	-0.00809178	0.0302072	1
	606 (93)	0.0344828	0.185695	0.02515	0.0432623	-0.0243749	0.443851	1
	607 (331)	0	0	0.0024569	0.00483798	-0.0304364	0.0396879	1
	608 (330)	0.0344828	0.185695	0.0171638	0.0448757	0.272416	1.85582	1
	609 (609)	0	0	0.00129828	0.00546343	-0.00939383	0.0350846	1
	610 (103)	0	0	0.00203793	0.00424179	-0.0276297	0.0363203	1
	611 (345)	0	0	0.000796552	0.00300942	-0.00778921	0.0276661	1
	612 (114)	0	0	0.0108397	0.0242912	-0.059759	0.0840563	1
	613 (359)	0	0	0.000855172	0.00326927	-0.00810223	0.0283329	1
	614 (129)	0	0	0.000356897	0.00145035	-0.0048624	0.0186326	1
	615 (5)	4.72414	3.20598	5.975	3.89897	-0.837639	1.24282	0.0186544
	616 (150)	0.137931	0.441114	0.351581	0.34804	-0.350732	0.505419	7.56234e-07
	617 (151)	0.275862	0.5914	0.350779	0.349143	-0.0787545	0.935724	0.000884794
	618 (152)	0.551724	0.685889	0.35176	0.347811	0.408451	1.12307	0.126406
	619 (425)	0.0344828	0.185695	0.0267483	0.0329675	-0.0410481	0.461181	1
	620 (474)	0.0689655	0.257881	0.0212121	0.0258539	0.203671	1.2883	6.80611e-06
	621 (577)	0.0689655	0.257881	0.0242103	0.0308743	0.310895	1.90843	1
	622 (622)	0	0	0.00266207	0.00436814	-0.0349535	0.0380213	1
	623 (31)	0.655172	1.20344	0.342103	0.458539	0.445631	1.36884	1
	624 (32)	0.172414	0.601722	0.262683	0.368858	-0.0890721	0.945279	0.000884794
	625 (33)	0.344828	0.856732	0.337655	0.492962	-0.082311	0.929481	1
	626 (228)	0	0	0.0260586	0.0494977	-0.114423	0.113164	1
	627 (227)	0.103448	0.409253	0.0218017	0.0389466	0.242	1.25617	1
	628 (226)	0.172414	0.539111	0.0197948	0.0334119	0.592523	2.10634	1
	629 (225)	0	0	0.0197328	0.0331538	-0.100549	0.0979472	1
	630 (224)	0	0	0.0210293	0.0322256	-0.106711	0.0977877	1
	631 (223)	0.172414	0.658405	0.024119	0.0356558	0.393258	1.8756	1
	632 (442)	0	0	0.00283103	0.00588458	-0.0330503	0.0423204	1
	633 (507)	0	0	0.00214655	0.00406103	-0.0291747	0.036735	1
	634 (594)	0	0	0.0024431	0.00497091	-0.0302033	0.0395817	1
	635 (61)	0.0344828	0.185695	0.0191966	0.04106	0.032358	0.649756	1
	636 (273)	0	0	0.00217069	0.00483982	-0.0277604	0.0379827	1
	637 (75)	0.0689655	0.257881	0.0157655	0.028029	0.142222	0.808481	1
	638 (303)	0	0	0.00206207	0.00447796	-0.0274135	0.0368806	1
	639 (94)	0	0	0.0188224	0.0340484	-0.0925394	0.0975764	1
	640 (332)	0	0	0.00208448	0.00452318	-0.0275423	0.0368456	1
	641 (104)	0	0	0.00261207	0.00693199	-0.0258725	0.0445768	1
	642 (6)	1.7931	1.82011	2.71503	3.11911	-0.661659	1.12629	0.126406
	643 (153)	0.37931	0.727706	0.343876	0.462843	0.168969	1.06172	0.0966637
	644 (426)	0.0344828	0.185695	0.0126086	0.0186654	0.0624429	0.75464	1
	645 (34)	0.448276	0.909718	0.254876	0.381753	0.109503	0.677152	0.0966637
	646 (229)	0.103448	0.409253	0.0194448	0.0410638	0.431095	1.95504	1
	647 (62)	0.0344828	0.185695	0.0105672	0.021684	0.0634724	0.591135	1
	648 (7)	17.8621	7.38591	21.5027	11.5551	-0.852176	1.36713	0.0186544
	649 (154)	1.62069	2.42625	1.24981	1.16841	0.272257	1.50085	0.0373088
	650 (155)	0.758621	1.05746	1.25062	1.16997	-0.384045	0.715156	0.000884794
	651 (156)	0.448276	0.869573	1.24938	1.16735	-0.64372	0.67943	6.80611e-06
	652 (380)	0.103448	0.309934	0.639366	1.10272	-0.46191	0.479494	1
	653 (475)	0.103448	0.309934	0.0761362	0.091054	-0.0140687	0.59957	4.42397e-05
	654 (578)	0.0689655	0.257881	0.087069	0.108689	0.13536	1.63868	1
	655 (655)	0	0	0.0443741	0.0900733	-0.135972	0.154325	1
	656 (35)	1.82759	3.34951	1.03927	1.42396	0.555306	1.37435	0.126406
	657 (36)	0.172414	0.384426	0.262536	0.368115	-0.135717	0.582049	0.00290718
	658 (37)	0.172414	0.384426	0.335986	0.493031	-0.0717479	0.98209	0.00799474
	659 (235)	0.413793	0.982607	0.230019	0.55472	0.322062	1.15876	1
	660 (234)	0.275862	0.648986	0.153026	0.337388	0.328272	1.34516	1
	661 (233)	0.0344828	0.185695	0.0195672	0.0328487	0.152712	1.38065	1
	662 (232)	0.0344828	0.185695	0.0638362	0.105041	0.0511165	1.34568	7.56234e-07
	663 (231)	0.0344828	0.185695	0.0198879	0.0337131	0.514047	3.32199	1
	664 (230)	0.0689655	0.257881	0.0763603	0.139106	-0.109324	0.261865	1
	665 (397)	0	0	0.0397069	0.0895063	-0.121867	0.156548	1
	666 (508)	0.0344828	0.185695	0.0111672	0.0269012	0.0380774	0.477076	1
	667 (595)	0	0	0.0174966	0.0458317	-0.0733811	0.10995	1
	668 (51)	0.206897	0.773642	0.149093	0.317119	0.141779	1.02376	1
	669 (257)	0	0	0.0106	0.0236082	-0.0600506	0.0834709	1
	670 (76)	0.0344828	0.185695	0.0159724	0.0287221	0.0166564	0.529258	1
	671 (304)	0.0344828	0.185695	0.0112103	0.0251609	0.131042	1.01394	1
	672 (95)	0.0344828	0.185695	0.0188207	0.0344909	0.0196577	0.576792	1
	673 (333)	0.0344828	0.185695	0.0109621	0.0244397	1.20107	6.80109	1
	674 (115)	0.103448	0.409253	0.0141741	0.039197	0.24346	1.03324	1
	675 (8)	0.689655	0.890564	1.21104	1.32175	-0.512228	1.10715	1
	676 (157)	0.344828	0.897451	0.213141	0.271655	0.154517	1.22745	1
	677 (476)	0.172414	0.601722	0.0139603	0.020437	0.682186	2.46371	1
	678 (678)	0	0	0.000468966	0.00150762	-0.00807952	0.0203765	1
	679 (38)	0.310345	0.660273	0.261431	0.364609	0.00948295	0.726436	0.0186544
	680 (237)	0.103448	0.309934	0.0167621	0.0272439	0.479641	1.7582	1
	681 (236)	0.0689655	0.257881	0.0170828	0.0280671	0.247595	1.31642	1
	682 (509)	0	0	0.00133621	0.00321047	-0.0152222	0.0337775	1
	683 (77)	0.0689655	0.371391	0.0157172	0.0278714	0.306753	2.11168	1
	684 (305)	0	0	0.00170345	0.00463001	-0.01701	0.038461	1
	685 (119)	0	0	0.000755172	0.00248579	-0.0101169	0.0261113	1
	686 (9)	5.68966	3.98303	8.32869	7.33629	-0.860879	1.37163	0.0186544
	687 (158)	0.310345	0.54139	1.03571	1.41947	-0.437569	1.08349	0.000884794
	688 (381)	0.172414	0.384426	0.284341	0.608613	-0.00450036	0.87298	1
	689 (39)	0.206897	0.559292	0.255286	0.382104	-0.0763814	0.756199	1
	690 (238)	0.103448	0.309934	0.148897	0.31748	0.011142	0.985344	1
	691 (52)	0.103448	0.309934	0.0922948	0.235914	0.159809	1.19177	1
	692 (10)	2.41379	2.32252	3.91743	4.02669	-0.943268	1.20844	0.00799474
	693 (160)	0.206897	0.491304	0.261845	0.369872	-0.0755311	0.727259	0.00290718
	694 (159)	0.37931	0.775232	0.262093	0.369217	0.319475	1.46605	0.0373088
	695 (477)	0.0344828	0.185695	0.0170672	0.0276013	0.128544	1.19707	1
	696 (41)	0.275862	0.701862	0.255126	0.380987	0.0365313	1.17311	1
	697 (40)	0.310345	0.712313	0.255191	0.381235	0.0418569	0.793864	0.0373088
	698 (240)	0.0689655	0.371391	0.015719	0.0284912	0.157286	1.28788	1
	699 (239)	0.103448	0.309934	0.0157379	0.0282813	0.609897	2.31719	1
	700 (78)	0.0689655	0.257881	0.0167914	0.0372926	0.130502	0.694904	1
	701 (11)	1.65517	1.5417	2.59408	2.98272	-0.531089	1.15816	0.144464
	702 (161)	0.275862	0.5914	0.336566	0.497434	-0.123796	0.555991	0.00799474
	703 (579)	0	0	0.0125103	0.0216368	-0.0797948	0.0763289	1
	704 (42)	0.137931	0.515761	0.256221	0.382768	-0.245482	0.439191	1
	705 (241)	0.0689655	0.257881	0.0190379	0.0338404	0.314332	1.67945	1
	706 (96)	0.0344828	0.185695	0.0102914	0.0198927	0.0847825	0.717821	1
	707 (12)	2.75862	2.98395	3.88438	4.43833	-0.544028	1.11142	0.126406
	708 (162)	0.206897	0.491304	0.255319	0.38242	0.166932	1.48048	1
	709 (43)	0.37931	0.775232	0.273021	0.519891	0.26663	0.924896	1
	710 (13)	0.275862	0.701862	0.622905	1.11025	-0.44045	0.762542	1
Aggressive / Submissive	1 (417)	15	8.01338	21.0088	7.96492	-1.41391	1.37918	6.80611e-06
	2 (462)	26.7586	13.4394	36.2741	14.5593	-1.58002	1.18624	7.56234e-07
	3 (543)	10.6897	7.33925	22.8033	12.8742	-2.65547	1.18995	5.40167e-08
	4 (570)	19.5517	10.4046	28.4237	13.5527	-1.5868	1.45904	0.000221198
	5 (615)	8.72414	6.97391	17.8369	10.1374	-2.02152	0.778773	1.86265e-09
	6 (642)	1.82759	1.90992	4.93634	3.0003	-1.62814	0.797354	5.40167e-08
	7 (648)	13.1724	7.10165	27.6027	11.8013	-2.90057	1.02095	1.86265e-09
	8 (675)	1.31034	1.25651	2.47081	1.59691	-0.743993	0.870301	0.00290718
	9 (686)	2.31034	2.98931	8.17474	7.64381	-1.9806	0.77218	1.86265e-09
	10 (692)	2	1.71131	7.43343	3.85609	-2.20626	0.760837	5.40167e-08
	11 (701)	2.34483	2.39458	7.44319	4.10781	-2.06762	0.736114	1.86265e-09
	12 (707)	1.48276	1.7448	8.01039	6.32043	-2.15655	0.929805	1
	13 (710)	0.137931	0.350931	1.23909	2.19504	-0.783521	0.77611	1
	14 (163)	5.41379	4.62537	4.54725	2.08409	0.232748	1.32889	0.144464
	15 (165)	4.93103	3.60487	3.78156	1.49461	0.498996	1.29935	0.0373088
	16 (164)	3.75862	2.81139	3.77449	1.48785	-0.0187094	0.961424	0.126406
	17 (166)	6.58621	5.14446	5.84529	2.5032	0.192554	1.16203	0.144464
	18 (382)	1.72414	1.96208	2.48261	1.69477	-0.388455	0.910409	0.00799474
	19 (383)	1.7931	1.76026	2.99022	1.56554	-0.547223	0.714801	0.00799474
	20 (427)	4.72414	3.75972	2.47516	1.68665	1.10528	1.34773	0.000884794
	21 (428)	1.17241	1.4897	1.93178	1.24801	-0.46364	0.685611	0.000884794
	22 (478)	5.27586	5.06315	2.47911	1.68986	1.23681	1.33717	0.000884794
	23 (479)	1.48276	1.95705	1.93088	1.24785	-0.341324	0.815286	0.0186544
	24 (480)	5.86207	4.59599	2.98972	1.5641	1.14155	1.14683	0.000221198
	25 (481)	0.413793	0.682288	0.844102	0.619385	-0.35161	0.95308	0.0186544
	26 (551)	0.62069	0.775232	1.08056	0.694934	-0.435474	0.539043	0.00290718
	27 (552)	1.89655	1.89633	1.84795	1.87581	0.278935	1.2324	0.126406
	28 (553)	0.172414	0.468201	0.867681	0.623314	-0.624348	0.659318	7.56234e-07
	29 (580)	1.13793	1.5749	1.92868	1.24769	-0.530201	0.819182	0.000884794
	30 (581)	7	4.75094	2.99455	1.5713	1.72506	1.54426	6.80611e-06
	31 (623)	1.17241	1.19729	1.08051	0.695803	0.104653	0.937957	0.126406
	32 (624)	1.41379	1.52403	0.867233	0.622708	0.586783	1.37807	0.126406
	33 (625)	1.75862	1.52726	1.69918	1.13053	0.105787	0.817533	0.126406
	34 (645)	0.62069	0.941647	0.945847	0.839244	-0.343924	0.593785	0.000884794
	35 (656)	2.44828	2.18086	1.84837	1.87516	0.489571	1.22595	0.0966637
	36 (657)	0.482759	0.784706	0.869205	0.623972	-0.248144	1.17998	0.00290718
	37 (658)	0.551724	0.783135	1.69804	1.12881	-0.780336	0.4655	5.40167e-08
	38 (679)	0.862069	0.990099	0.865403	0.6224	-0.0324613	0.783416	0.0373088
	39 (689)	0.206897	0.559292	0.948219	0.841511	-0.644613	0.543744	6.80611e-06
	40 (697)	0.448276	0.948164	0.948174	0.840401	-0.470006	0.625273	4.42397e-05
	41 (696)	0.62069	0.727706	0.946712	0.836877	-0.282447	0.641637	0.00290718
	42 (704)	0.724138	0.921821	0.946805	0.836727	-0.0750904	1.2125	0.0373088
	43 (709)	0.310345	1.13715	0.862438	1.55319	-0.575831	0.568074	1
	44 (242)	8.51724	8.13555	2.24008	2.02609	2.66582	1.83953	6.80611e-06
	45 (243)	9.10345	7.38408	2.63406	2.02355	2.48042	1.75042	7.56234e-07
	46 (398)	3.24138	4.3806	1.78379	2.11736	0.976198	1.35146	0.0644425
	47 (443)	2.27586	2.69784	0.791407	0.754273	1.25761	1.649	0.0373088
	48 (510)	1.96552	2.35255	0.824428	0.830215	0.932427	1.26018	0.00799474
	49 (563)	1.31034	1.81469	0.930962	1.02258	0.30641	1.2099	0.126406
	50 (596)	1.06897	1.33446	0.50441	0.474171	0.605518	1.23272	0.144464
	51 (668)	0.724138	1.22172	0.930328	1.02487	-0.0587304	1.27096	0.000221198
	52 (691)	0.275862	0.840771	0.439366	0.809636	-0.146091	0.908349	1
	53 (53)	0.551724	0.783135	0.357738	0.22179	0.253011	1.02924	0.0644425
	54 (258)	1.03448	1.76236	0.375536	0.274417	0.671727	1.68169	0.126406
	55 (259)	0.413793	0.779984	0.310776	0.245276	0.269176	1.50114	0.00799474
	56 (402)	0.103448	0.309934	0.139278	0.123628	-0.0917018	0.689776	6.80611e-06
	57 (446)	0.206897	0.412251	0.171103	0.137171	0.0876668	0.967762	0.000884794
	58 (514)	0.275862	0.5914	0.142467	0.13015	0.348903	1.44651	0.000884794
	59 (565)	0.0689655	0.257881	0.155719	0.160534	-0.100535	0.986652	6.80611e-06
	60 (599)	0.655172	0.936401	0.13991	0.145376	1.46496	2.42603	0.0966637
	61 (635)	0.310345	0.603765	0.154545	0.158941	0.351122	1.38823	0.00799474
	62 (647)	0.137931	0.350931	0.0647155	0.112256	0.427239	1.85847	1
	63 (63)	0.793103	1.65571	0.4428	0.224942	0.354794	1.60687	0.0644425
	64 (274)	1	1.10195	0.291626	0.216509	1.42617	1.98559	0.0644425
	65 (275)	0.0344828	0.185695	0.237478	0.206388	-0.371261	0.324531	5.40167e-08
	66 (276)	1.03448	1.149	0.3522	0.214592	1.06062	1.64207	0.126406
	67 (277)	0.172414	0.384426	0.106738	0.0951313	0.310578	1.39081	0.00290718
	68 (405)	0.0689655	0.257881	0.109864	0.102221	-0.0280102	1.0028	7.56234e-07
	69 (450)	0.275862	0.527565	0.108929	0.0998422	0.501141	1.52964	0.00290718
	70 (518)	0.172414	0.384426	0.131176	0.112344	0.138196	1.08321	0.000221198
	71 (519)	1	1.16496	0.222547	0.235748	1.55788	1.97125	0.0644425
	72 (520)	0.275862	0.5914	0.210817	0.173484	0.178567	1.45868	0.000884794
	73 (567)	0.103448	0.409253	0.117219	0.116815	-0.0453938	0.926358	6.80611e-06
	74 (602)	0.206897	0.491304	0.108793	0.100835	0.284425	1.50668	0.000221198
	75 (637)	0.172414	0.468201	0.11776	0.115712	0.075489	0.92314	0.000221198
	76 (670)	0	0	0.117574	0.115595	-0.29335	0.171562	1
	77 (683)	0.172414	0.384426	0.118143	0.117076	0.237133	1.43197	0.000884794
	78 (700)	0.206897	0.412251	0.101716	0.184439	0.224884	0.911657	1
	79 (79)	1.44828	1.86291	0.343624	0.342149	2.08401	3.31568	0.0644425
	80 (306)	0.482759	0.870988	0.160948	0.174017	0.905817	2.08108	0.0373088
	81 (307)	2.44828	4.55589	0.274852	0.352559	3.19005	4.49494	0.126406
	82 (308)	0.344828	0.720905	0.136414	0.162068	0.566427	1.80464	0.000884794
	83 (409)	0.344828	0.613879	0.152952	0.190067	0.558801	1.56417	0.0186544
	84 (454)	0.655172	1.44608	0.152759	0.189278	0.922213	2.13626	0.0373088
	85 (530)	0.965517	1.34915	0.15319	0.1911	1.83266	2.79714	0.144464
	86 (569)	0.310345	0.806379	0.136352	0.264632	0.513499	1.69373	1
	87 (87)	0.344828	0.669534	0.320916	0.194206	0.0683565	1.04815	0.00290718
	88 (318)	0.344828	0.613879	0.225676	0.198972	0.460424	1.92849	0.00799474
	89 (319)	0.724138	1.13063	0.344617	0.252874	0.481874	1.28639	0.0966637
	90 (411)	0	0	0.0622397	0.0527901	-0.221528	0.103877	1.86265e-09
	91 (456)	0.37931	0.727706	0.111007	0.126773	0.677841	1.82066	0.00799474
	92 (532)	0.206897	0.559292	0.106203	0.103725	0.348643	1.6534	4.42397e-05
	93 (606)	0.482759	0.828971	0.206988	0.188151	0.754216	2.43416	0.0186544
	94 (639)	0.206897	0.559292	0.116452	0.1188	0.0998143	0.99647	0.000221198
	95 (672)	0.0344828	0.185695	0.115321	0.116958	-0.214475	0.386863	7.56234e-07
	96 (706)	0.0344828	0.185695	0.0488224	0.0808203	-0.0828753	0.373207	1
	97 (97)	0.0344828	0.185695	0.0489379	0.0545427	0.00547551	1.04038	7.56234e-07
	98 (334)	0.0344828	0.185695	0.0264862	0.0294574	0.0607221	1.07137	7.56234e-07
	99 (335)	0.0344828	0.185695	0.023569	0.0308585	0.0760749	1.09079	7.56234e-07
	100 (336)	0.103448	0.309934	0.045319	0.0566835	0.36025	1.81716	4.42397e-05
	101 (459)	0.0689655	0.257881	0.0249931	0.0329809	0.403213	2.02635	4.42397e-05
	102 (536)	0.0344828	0.185695	0.0255793	0.0335277	0.00177647	0.681697	1
	103 (610)	0.103448	0.309934	0.0251328	0.0325338	0.561365	2.22341	0.000221198
	104 (641)	0.172414	0.384426	0.0202345	0.0380579	0.673401	1.74904	1
	105 (105)	0	0	0.0141241	0.0143413	-0.101588	0.0612711	1
	106 (346)	0.103448	0.409253	0.0272638	0.0333198	0.248986	1.45125	1
	107 (461)	0.103448	0.309934	0.0109638	0.0185216	0.864424	3.16657	1
	108 (108)	1.55172	2.09738	0.322334	0.311731	1.9014	2.62766	0.126406
	109 (348)	1.96552	3.06458	0.222828	0.276596	2.76859	3.29498	0.126406
	110 (349)	0.241379	0.510964	0.109121	0.136991	0.406808	1.50801	0.000884794
	111 (350)	0.724138	1.06558	0.205188	0.237953	0.811006	1.57493	0.0644425
	112 (414)	0.275862	0.527565	0.120571	0.147448	0.70629	2.27983	0.00799474
	113 (538)	0.517241	0.91107	0.120524	0.146531	0.999019	2.05099	0.0373088
	114 (612)	0.62069	0.902924	0.120481	0.148008	1.29565	2.32616	0.126406
	115 (674)	0.310345	0.712313	0.105209	0.176361	0.80578	2.31005	1
	116 (116)	0	0	0.00555517	0.00759984	-0.0595021	0.0450435	1
	117 (360)	0	0	0.0159862	0.0174341	-0.101357	0.0762945	1
	118 (540)	0.0344828	0.185695	0.0182534	0.0216455	0.391177	2.66858	1
	119 (685)	0	0	0.00485862	0.00918052	-0.0437155	0.054738	1
	120 (120)	1.93103	3.40096	0.139805	0.203925	3.59258	5.04002	0.144464
	121 (364)	1.06897	1.53369	0.1546	0.228054	2.22562	2.98786	1
	122 (416)	0.275862	0.5914	0.0663345	0.110163	0.544787	1.49303	1
	123 (123)	0.0689655	0.257881	0.01785	0.0217621	0.499287	2.31282	1
	124 (367)	0.0689655	0.257881	0.0202	0.0260255	0.26455	1.4385	1
	125 (366)	0.0689655	0.257881	0.0197603	0.0256323	0.193701	1.10585	1
	126 (542)	0.172414	0.468201	0.0186586	0.0363552	1.10034	3.71419	1
	127 (127)	0.0344828	0.185695	0.0218414	0.0324241	0.228394	1.82736	1
	128 (370)	0.206897	0.412251	0.0251483	0.0372516	0.776409	1.83568	1
	129 (614)	0.103448	0.409253	0.0113759	0.027164	0.85531	4.08377	1
	130 (130)	0.413793	1.05279	0.0396638	0.0662912	2.56796	6.3051	0.0644425
	131 (372)	0.413793	0.824502	0.0355362	0.0755714	1.25955	2.47623	1
	132 (132)	0.206897	0.559292	0.00674138	0.0157799	1.95182	5.92007	1
	133 (133)	5.96552	4.55508	16.5336	6.94295	-1.98904	0.742934	5.40167e-08
	134 (135)	6.03448	4.54723	16.5202	6.94698	-1.91076	0.689043	5.40167e-08
	135 (134)	5.24138	3.69029	16.5243	6.95732	-2.1534	0.639916	1.86265e-09
	136 (136)	6	4.12311	16.52	6.95621	-1.94986	0.75065	1.86265e-09
	137 (373)	2.75862	2.4298	10.5659	6.17657	-1.91586	0.762978	1.86265e-09
	138 (374)	2.58621	2.51449	10.566	6.16618	-2.04843	0.573147	1.86265e-09
	139 (418)	10.3103	5.49742	4.54289	2.0778	2.16958	1.28518	5.40167e-08
	140 (419)	0.965517	1.05162	4.54282	2.081	-1.3876	0.715027	7.56234e-07
	141 (463)	8.55172	4.54805	3.78044	1.48835	1.79621	1.28398	5.40167e-08
	142 (464)	1.13793	1.09297	3.78204	1.49365	-1.12694	0.658232	6.80611e-06
	143 (465)	9.13793	6.11628	3.77554	1.48479	2.13623	1.67642	7.56234e-07
	144 (466)	0.724138	0.921821	3.77596	1.49627	-1.34259	0.523988	1.86265e-09
	145 (544)	0.448276	0.783135	2.47983	1.69144	-1.12824	0.551274	1.86265e-09
	146 (545)	3.48276	2.66754	2.47958	1.68518	0.674163	1.54794	0.126406
	147 (546)	0.241379	0.510964	2.47956	1.6884	-1.25222	0.434329	1.86265e-09
	148 (571)	1.10345	1.63324	5.85238	2.51305	-1.65021	0.489743	5.40167e-08
	149 (572)	13.2069	6.54861	5.85706	2.50265	2.12577	1.11041	1.86265e-09
	150 (616)	2.10345	2.04144	1.92983	1.24825	0.233821	1.47737	0.126406
	151 (617)	2.31034	2.2851	1.93273	1.24548	0.20524	1.00996	0.144464
	152 (618)	2.62069	2.3515	1.92998	1.24063	0.393345	1.04769	0.144464
	153 (643)	0.862069	1.09297	1.07908	0.693611	-0.159338	0.88139	0.126406
	154 (649)	3.68966	2.95325	2.99531	1.5656	0.434018	1.51351	0.144464
	155 (650)	0.482759	0.737791	2.99546	1.56725	-1.25812	0.518678	5.40167e-08
	156 (651)	0.413793	0.682288	2.99628	1.56604	-1.29096	0.54678	5.40167e-08
	157 (676)	1.06897	1.43753	0.843514	0.620305	0.103488	1.02506	0.144464
	158 (687)	0.137931	0.441114	1.85306	1.88334	-1.01364	0.790321	7.56234e-07
	159 (694)	0.551724	0.827484	0.869286	0.623157	-0.307945	0.7425	0.00290718
	160 (693)	0.758621	0.950758	0.865543	0.622094	-0.011131	1.03997	0.126406
	161 (702)	1.03448	1.29512	1.69672	1.12738	-0.345628	1.11273	0.00799474
	162 (708)	0.448276	0.73612	0.946783	0.839131	-0.374083	0.908294	0.000221198
	163 (14)	0.931034	1.19317	2.48846	1.40923	-0.874577	0.532921	6.80611e-06
	164 (16)	0.862069	1.18696	1.86429	0.893739	-0.653059	0.653764	6.80611e-06
	165 (15)	1.13793	1.5749	1.86324	0.894957	-0.483705	0.961927	6.80611e-06
	166 (17)	1	1.38873	1.76012	1.0388	-0.522867	0.834931	0.000221198
	167 (173)	1.10345	1.34549	1.17836	0.72905	-0.0547065	0.991516	0.0966637
	168 (171)	1.51724	1.93872	1.54209	0.998985	-0.0578125	0.982891	0.0966637
	169 (170)	1.68966	1.85363	0.549967	0.329803	1.251	1.90755	0.0373088
	170 (169)	2.03448	1.52322	0.592933	0.321784	1.86283	1.67946	6.80611e-06
	171 (168)	5.65517	4.79789	3.78517	2.43681	0.741294	1.16406	0.0373088
	172 (178)	0.137931	0.350931	0.531448	0.383236	-0.439715	0.672114	4.42397e-05
	173 (167)	4.55172	3.76626	3.15383	1.92096	0.609887	1.20078	0.0644425
	174 (177)	0.103448	0.309934	0.4191	0.246991	-0.481956	0.345131	7.56234e-07
	175 (176)	0.241379	0.435494	0.548483	0.328565	-0.344154	0.714548	0.000221198
	176 (175)	0.172414	0.384426	0.591924	0.319735	-0.517811	0.409652	4.42397e-05
	177 (174)	0.206897	0.412251	0.679397	0.374162	-0.48997	0.644385	0.000884794
	178 (172)	0.344828	0.720905	0.93564	0.598924	-0.581048	0.633938	6.80611e-06
	179 (186)	1.06897	1.55681	1.12402	0.798388	-0.0358627	1.08006	0.0644425
	180 (182)	1.41379	1.68008	1.17951	0.733927	0.131596	1.06747	0.144464
	181 (184)	0.172414	0.384426	0.444922	0.226325	-0.365884	0.598284	0.000221198
	182 (180)	4.7931	4.41895	3.14541	1.91329	0.659282	1.22459	0.0644425
	183 (185)	0.862069	0.990099	0.419743	0.247606	0.694749	1.46194	0.144464
	184 (181)	0.172414	0.384426	0.443474	0.22544	-0.393277	0.491507	0.000221198
	185 (183)	2.31034	2.13982	0.676464	0.37453	1.75452	2.03344	0.0186544
	186 (179)	7.13793	5.27612	4.68276	2.46579	0.806748	1.18023	0.0186544
	187 (384)	0	0	0.285426	0.251684	-0.47954	0.201347	1.86265e-09
	188 (386)	1.68966	2.23772	2.23607	2.01195	-0.20769	1.04284	0.0966637
	189 (389)	0.137931	0.580895	0.293857	0.217749	-0.337336	0.632005	7.56234e-07
	190 (385)	2.51724	2.36976	2.63899	2.01407	0.0426275	1.06328	0.126406
	191 (388)	0.0689655	0.257881	0.353355	0.214941	-0.476557	0.242983	7.56234e-07
	192 (387)	0.103448	0.309934	0.463691	0.29903	-0.452463	0.558348	6.80611e-06
	193 (430)	0.37931	0.56149	0.374103	0.274451	-0.000788685	0.797295	0.0186544
	194 (429)	0.482759	0.784706	0.310716	0.244454	0.256261	1.10432	0.0373088
	195 (433)	1.93103	1.96271	0.285831	0.253002	2.94132	3.27502	0.0373088
	196 (434)	0.206897	0.491304	0.293171	0.216341	-0.14667	0.79677	0.000221198
	197 (432)	0.448276	0.572351	0.237917	0.207594	0.609678	1.49866	0.0966637
	198 (431)	1.51724	1.08958	1.62751	1.24864	-0.00726893	0.687297	0.126406
	199 (483)	0.172414	0.384426	0.291293	0.212895	-0.19783	0.679862	0.000221198
	200 (482)	0.724138	1.43668	0.237176	0.206133	0.701177	1.65262	0.0644425
	201 (487)	1.68966	1.62796	0.292276	0.216992	2.55042	2.92353	0.00799474
	202 (493)	0.137931	0.441114	0.285774	0.250878	-0.236421	0.812433	6.80611e-06
	203 (485)	1.37931	1.34732	1.63143	1.25308	-0.158021	0.689387	0.0373088
	204 (491)	0.517241	0.91107	0.237026	0.205927	0.398739	1.26724	0.0373088
	205 (489)	2.03448	1.59201	0.351672	0.213533	2.94279	2.98847	0.00290718
	206 (492)	0.137931	0.441114	0.100012	0.0927565	0.0667339	1.02484	0.000221198
	207 (484)	0.862069	1.02554	0.748395	0.67752	0.127987	1.02031	0.0966637
	208 (490)	0.172414	0.384426	0.352133	0.214758	-0.228316	0.764183	0.000221198
	209 (488)	0.137931	0.350931	0.46375	0.298106	-0.401468	0.586255	4.42397e-05
	210 (486)	0.172414	0.384426	0.143941	0.130659	0.0305584	0.82315	0.00290718
	211 (559)	0.172414	0.468201	0.131691	0.112245	0.0915567	1.32142	4.42397e-05
	212 (557)	0.275862	0.701862	1.00848	0.940201	-0.597488	0.867556	7.56234e-07
	213 (558)	0.172414	0.468201	0.221034	0.235757	-0.16383	0.55466	4.42397e-05
	214 (556)	0.37931	0.862463	0.82266	0.829295	-0.415045	0.678609	0.000221198
	215 (555)	0.137931	0.350931	0.278967	0.289227	-0.155223	0.913771	6.80611e-06
	216 (554)	0.172414	0.658405	0.141721	0.130221	0.0685577	1.60421	7.56234e-07
	217 (582)	1.17241	1.41595	1.62879	1.25267	-0.289657	0.750823	0.0186544
	218 (584)	0.517241	0.828971	0.237714	0.205903	0.821601	2.1214	0.0373088
	219 (587)	0.344828	0.613879	0.223617	0.19731	0.18947	1.03286	0.00799474
	220 (585)	0.137931	0.350931	0.352767	0.214895	-0.325218	0.561125	4.42397e-05
	221 (586)	0.206897	0.491304	0.343997	0.253461	-0.109437	0.987573	0.000221198
	222 (583)	2.37931	2.3515	0.462157	0.298113	2.41586	2.20374	0.000884794
	223 (631)	0.551724	0.783135	0.124376	0.106611	1.11135	1.92637	0.0966637
	224 (630)	0.310345	0.54139	0.13149	0.113828	0.673606	2.02086	0.00799474
	225 (629)	0.310345	0.470824	0.107097	0.105069	0.549907	1.27183	0.0186544
	226 (628)	0.551724	0.572351	0.211016	0.173961	1.04371	1.87897	0.144464
	227 (627)	0.37931	0.621852	0.14141	0.128161	0.611267	1.75758	0.0186544
	228 (626)	0.827586	1.03748	0.280097	0.249344	1.12458	1.97166	0.144464
	229 (646)	0.275862	0.454859	0.155288	0.159207	0.479582	1.56826	0.0186544
	230 (664)	0.0689655	0.257881	0.221248	0.252637	-0.0917185	1.26633	7.56234e-07
	231 (663)	0	0	0.107578	0.1059	-0.28604	0.147108	1.86265e-09
	232 (662)	0.103448	0.309934	0.221134	0.235062	-0.0762502	1.34288	6.80611e-06
	233 (661)	0.172414	0.384426	0.211562	0.17472	-0.111943	0.67683	0.000221198
	234 (660)	0.344828	0.856732	0.824543	0.829626	-0.455812	0.64942	0.000221198
	235 (659)	0.689655	1.16813	1.59156	1.51503	-0.60669	0.7716	0.000221198
	236 (681)	0.137931	0.350931	0.108598	0.10065	0.0944653	1.04933	4.42397e-05
	237 (680)	0.344828	0.669534	0.109	0.101045	1.09955	2.59832	0.00799474
	238 (690)	0.0689655	0.257881	0.933657	1.02594	-0.708881	0.461636	1
	239 (699)	0.172414	0.468201	0.117264	0.115271	0.33771	1.91215	0.000221198
	240 (698)	0.275862	0.454859	0.117897	0.115841	0.475176	1.49829	0.0186544
	241 (705)	0.448276	0.869573	0.115616	0.117558	1.12898	2.42837	0.0373088
	242 (44)	1.86207	1.94062	1.29195	1.17351	0.464326	1.14839	0.0966637
	243 (45)	1.7931	1.7192	1.01629	0.909075	0.692844	1.14225	0.0644425
	244 (244)	0.310345	0.603765	0.343474	0.338963	-0.124891	0.568548	0.000884794
	245 (247)	2.48276	3.38717	0.275333	0.294032	3.5944	3.62064	0.00290718
	246 (249)	0.275862	0.527565	0.276555	0.293876	0.0615624	1.07626	0.000884794
	247 (245)	3.96552	4.10994	0.409472	0.364105	4.46337	4.02705	0.000884794
	248 (248)	0.62069	0.902924	0.322529	0.311522	0.576516	1.36752	0.0644425
	249 (246)	0.344828	0.856732	0.410014	0.3643	-0.083379	0.981829	0.000221198
	250 (400)	0.206897	0.412251	0.221891	0.275758	0.0184198	0.819251	0.000884794
	251 (399)	0.172414	0.384426	0.274966	0.3523	0.0570814	1.34224	4.42397e-05
	252 (444)	1.51724	1.88264	0.264086	0.309433	2.0689	2.70276	0.144464
	253 (512)	0.482759	0.870988	0.10946	0.138033	0.895894	1.92587	0.0186544
	254 (511)	0.758621	1.05746	0.135883	0.161911	1.61941	2.36499	0.144464
	255 (564)	0.482759	0.91107	0.153153	0.190789	0.934561	2.27126	0.0373088
	256 (597)	0.896552	1.20549	0.129743	0.156622	2.34356	4.18773	0.144464
	257 (669)	0.586207	0.866736	0.121262	0.148362	1.18143	2.04918	0.0966637
	258 (54)	0.965517	1.08505	0.601264	0.458296	0.606201	1.47113	0.144464
	259 (55)	0	0	0.10969	0.094515	-0.290465	0.134441	1
	260 (261)	0	0	0.0560603	0.0499182	-0.211198	0.105564	1
	261 (260)	0.448276	0.685889	0.263709	0.247979	0.756866	2.23321	0.0186544
	262 (262)	1.27586	2.26616	0.341193	0.335552	0.937551	1.94385	0.0966637
	263 (264)	0	0	0.055181	0.0489112	-0.209459	0.104207	1
	264 (263)	0.310345	0.603765	0.263766	0.247615	0.134163	1.1834	0.000884794
	265 (265)	0.206897	0.559292	0.0489448	0.0549642	0.90117	3.17531	0.000221198
	266 (403)	0.103448	0.309934	0.263421	0.308654	-0.174153	0.874848	6.80611e-06
	267 (448)	0.103448	0.309934	0.0259931	0.0293536	0.399846	1.65571	4.42397e-05
	268 (447)	0.37931	0.775232	0.159824	0.17319	0.414872	1.4383	0.00290718
	269 (516)	0.0344828	0.185695	0.0235603	0.0301774	0.0548622	0.97591	7.56234e-07
	270 (515)	0.344828	0.768852	0.135093	0.160311	0.420224	1.77452	0.000884794
	271 (566)	0.206897	0.491304	0.152152	0.190253	0.0789821	0.93345	0.000884794
	272 (600)	0.103448	0.309934	0.0411517	0.048493	0.185153	1.03806	4.42397e-05
	273 (636)	0.172414	0.468201	0.0252672	0.0325949	0.564536	1.86457	0.000884794
	274 (64)	0.965517	1.23874	0.491014	0.365481	0.571277	1.31878	0.144464
	275 (65)	0.0689655	0.257881	0.0870207	0.0699379	-0.0571892	0.780013	6.80611e-06
	276 (66)	0.724138	0.921821	0.376597	0.31316	0.547313	1.26017	0.144464
	277 (67)	0	0	0.0608586	0.0573002	-0.210157	0.130944	1
	278 (279)	0	0	0.0562534	0.0498392	-0.211087	0.10543	1
	279 (278)	0.275862	0.648986	0.265893	0.250762	0.00431364	0.970306	0.000884794
	280 (285)	1	1.38873	0.275371	0.292282	1.23362	1.87211	0.144464
	281 (288)	0.0344828	0.185695	0.0416879	0.0417923	-0.044358	0.663137	1
	282 (286)	0.0344828	0.185695	0.0335966	0.0418831	-0.0288396	0.625107	1
	283 (289)	0.241379	0.435494	0.204428	0.204681	0.181766	1.49446	0.00290718
	284 (287)	0.0689655	0.257881	0.0500276	0.0499917	0.0341085	0.833813	1
	285 (280)	1.41379	2.44244	0.408841	0.364275	1.18606	1.97336	0.0644425
	286 (282)	0	0	0.0226086	0.0282982	-0.121749	0.0873354	1
	287 (284)	0.103448	0.309934	0.0958879	0.108868	-0.024244	0.718354	0.000221198
	288 (281)	0.103448	0.309934	0.127347	0.137542	0.0218401	0.987707	0.000221198
	289 (283)	0.137931	0.441114	0.0692121	0.0601111	0.118652	1.07755	4.42397e-05
	290 (407)	0.0344828	0.185695	0.109662	0.13849	-0.217888	0.274206	5.40167e-08
	291 (406)	0.0344828	0.185695	0.135831	0.160897	-0.185387	0.688075	5.40167e-08
	292 (451)	0.310345	0.603765	0.134416	0.158491	0.581318	1.71418	0.00290718
	293 (452)	0.0344828	0.185695	0.0227672	0.0300506	-0.00825057	0.607348	7.56234e-07
	294 (526)	0	0	0.0184207	0.0191267	-0.109671	0.0818671	1
	295 (525)	0.241379	0.635563	0.130431	0.157224	0.265804	1.27565	0.000221198
	296 (524)	0.0689655	0.257881	0.0311328	0.039939	0.246717	1.45497	1
	297 (523)	0.103448	0.309934	0.0311741	0.0346387	0.302212	1.42435	1
	298 (522)	0.0689655	0.257881	0.0412397	0.0483926	0.0714961	0.878004	6.80611e-06
	299 (521)	0.551724	1.12078	0.263553	0.307542	0.331312	1.2499	0.00799474
	300 (568)	0.0689655	0.257881	0.152467	0.190184	-0.10934	0.890286	6.80611e-06
	301 (604)	0.0344828	0.185695	0.109891	0.138865	-0.225769	0.218372	5.40167e-08
	302 (603)	0.0344828	0.185695	0.0232845	0.0301834	-0.00688545	0.624167	7.56234e-07
	303 (638)	0.103448	0.309934	0.0254034	0.0332876	0.912545	4.01627	0.000221198
	304 (671)	0.137931	0.350931	0.121633	0.148015	0.0619179	0.90775	0.000221198
	305 (684)	0.137931	0.350931	0.0177931	0.0208922	0.901978	2.77031	1
	306 (80)	0.137931	0.441114	0.0635138	0.0551041	0.413929	2.05018	0.000884794
	307 (81)	1.51724	2.32411	0.33106	0.419762	1.64425	2.43537	0.144464
	308 (82)	0	0	0.0436155	0.0466066	-0.172227	0.114427	1
	309 (314)	0.137931	0.441114	0.0198086	0.0245824	0.89036	3.06707	1
	310 (313)	0.448276	0.783135	0.163709	0.267698	0.798084	2.03415	0.0186544
	311 (312)	0	0	0.0358897	0.0479819	-0.145846	0.120807	1
	312 (311)	0.37931	0.775232	0.13914	0.225329	0.409121	1.1753	0.00290718
	313 (310)	0.0344828	0.185695	0.0491397	0.0591611	-0.0778271	0.535041	1
	314 (309)	0.37931	0.621852	0.0247052	0.0289046	1.90538	3.42842	0.0966637
	315 (410)	0.310345	0.603765	0.154316	0.228679	0.652381	2.74426	0.00799474
	316 (455)	0.413793	0.682288	0.0269793	0.0332084	2.86746	5.96826	0.126406
	317 (531)	0.206897	0.491304	0.0198793	0.0259976	2.23608	6.35134	0.0373088
	318 (88)	0.0689655	0.257881	0.134752	0.117297	-0.196039	0.455004	6.80611e-06
	319 (89)	1.17241	1.25553	0.551707	0.407425	0.71447	1.35745	0.0966637
	320 (320)	0.0689655	0.257881	0.0491759	0.0548952	0.0926098	1.08232	6.80611e-06
	321 (324)	0.0344828	0.185695	0.205319	0.206134	-0.353192	0.216234	5.40167e-08
	322 (325)	0.37931	0.676852	0.203905	0.205777	0.780838	2.37208	0.00799474
	323 (323)	1.06897	1.48639	0.321628	0.310374	1.18161	1.97168	0.144464
	324 (321)	0	0	0.068919	0.0603085	-0.235109	0.115087	1
	325 (322)	0.0689655	0.257881	0.0686328	0.0596511	0.235512	1.89233	6.80611e-06
	326 (412)	0.0344828	0.185695	0.131633	0.15855	-0.245891	0.300928	5.40167e-08
	327 (457)	0.137931	0.350931	0.0420069	0.0493577	0.275725	1.11249	0.000221198
	328 (534)	0.241379	0.510964	0.109072	0.137061	0.859066	3.15079	0.000884794
	329 (533)	0.0689655	0.257881	0.023619	0.031128	0.079884	0.73684	6.80611e-06
	330 (608)	0.482759	0.687682	0.206264	0.235603	0.580419	1.39386	0.0644425
	331 (607)	0.103448	0.309934	0.0450517	0.0576556	0.619702	3.02111	4.42397e-05
	332 (640)	0.137931	0.350931	0.0252	0.033281	0.999525	4.08112	0.000884794
	333 (673)	0.172414	0.468201	0.120521	0.147321	1.5177	8.2315	0.000221198
	334 (98)	0.0689655	0.257881	0.0502793	0.047467	0.105064	1.18723	1
	335 (99)	0.0344828	0.185695	0.0330966	0.0343549	0.033596	0.995142	1
	336 (100)	0.103448	0.557086	0.0402914	0.0517315	0.136745	1.54522	1
	337 (342)	0.103448	0.309934	0.0256207	0.0363921	0.309932	1.3013	1
	338 (341)	0	0	0.0199672	0.0247503	-0.112008	0.0841663	1
	339 (340)	0.0344828	0.185695	0.0218379	0.0328332	0.144505	1.36901	1
	340 (339)	0.103448	0.409253	0.0331603	0.0400363	0.20949	1.30239	1
	341 (338)	0.0689655	0.257881	0.0251914	0.0292336	0.254683	1.44389	1
	342 (337)	0.103448	0.309934	0.0477569	0.0576096	0.332015	1.61974	0.000884794
	343 (460)	0.172414	0.384426	0.0266259	0.0328865	1.08355	3.48692	0.0186544
	344 (537)	0.0344828	0.185695	0.0202	0.0266374	0.0157422	0.638876	1
	345 (611)	0.0344828	0.185695	0.0252155	0.0379875	-0.0264945	0.429458	1
	346 (106)	0.241379	0.576639	0.0420621	0.0832397	0.739573	1.9963	0.0186544
	347 (347)	0.137931	0.441114	0.0397017	0.0674752	0.37903	1.62605	1
	348 (109)	2.2069	2.69098	0.387224	0.485385	2.69531	2.3297	0.00290718
	349 (110)	0.172414	0.384426	0.0529741	0.0523323	0.687707	2.06011	0.0186544
	350 (111)	0.0689655	0.257881	0.0655086	0.0793545	0.132229	1.25101	1
	351 (356)	0.172414	0.384426	0.0462741	0.0718854	0.468085	1.43622	1
	352 (354)	0.0689655	0.257881	0.0360483	0.0487701	0.0902525	0.854514	1
	353 (355)	0.206897	0.491304	0.0223293	0.033917	1.13825	2.93851	1
	354 (352)	0.448276	0.631676	0.138857	0.223596	1.16602	2.58189	0.0644425
	355 (353)	0.241379	0.435494	0.0338241	0.0409593	1.34625	3.14507	0.0644425
	356 (351)	0.862069	1.50533	0.259569	0.39414	1.12527	2.24445	0.0966637
	357 (415)	0.275862	0.527565	0.154212	0.227763	0.554793	2.49347	0.00799474
	358 (539)	0.206897	0.491304	0.0199862	0.0258182	0.911843	2.3449	0.0373088
	359 (613)	0.344828	0.669534	0.0253862	0.0380108	1.33608	2.65148	1
	360 (117)	0.0689655	0.257881	0.0157845	0.0183732	0.268957	1.36237	1
	361 (362)	0	0	0.0178569	0.02204	-0.106488	0.0796786	1
	362 (361)	0	0	0.0178259	0.0220011	-0.106318	0.0803804	1
	363 (541)	0.0689655	0.257881	0.0200276	0.0260787	0.488741	2.41797	1
	364 (121)	0.172414	0.658405	0.0688586	0.117154	0.0624658	0.811604	1
	365 (365)	0.724138	1.16179	0.0398724	0.0671094	3.91502	5.74695	1
	366 (125)	0.0344828	0.185695	0.0360448	0.0670927	-0.0766881	0.255344	1
	367 (124)	0.0344828	0.185695	0.0358828	0.0668154	-0.0775559	0.252726	1
	368 (369)	0.206897	0.491304	0.0403569	0.0682503	1.07035	3.34164	0.0373088
	369 (368)	0.275862	0.527565	0.0400966	0.0681511	0.945348	2.33105	0.0966637
	370 (128)	0.241379	0.786274	0.0668121	0.112721	0.652022	2.35979	0.00799474
	371 (371)	0.275862	0.840771	0.0395672	0.0665135	0.60354	1.93803	1
	372 (131)	0.517241	0.98636	0.0470466	0.100848	1.78509	3.56026	1
	373 (137)	2.13793	2.69555	12.8213	7.26767	-2.12521	0.562108	1.86265e-09
	374 (138)	1.62069	2.12828	12.8204	7.29575	-2.2255	0.573656	1.86265e-09
	375 (375)	0.862069	1.74692	8.88155	7.15091	-2.07603	0.726166	1.86265e-09
	376 (420)	0.241379	0.635563	1.89686	1.22278	-1.02694	0.422215	5.40167e-08
	377 (467)	0.310345	0.603765	3.15668	1.93037	-1.36684	0.44575	1.86265e-09
	378 (547)	0.137931	0.441114	2.2416	2.02193	-1.14135	0.511755	5.40167e-08
	379 (573)	0.206897	0.412251	2.34514	1.24092	-1.15349	0.384158	1.86265e-09
	380 (652)	0.103448	0.309934	2.63616	2.02269	-1.30269	0.450187	1.86265e-09
	381 (688)	0	0	0.892305	1.05866	-0.761849	0.449679	1.86265e-09
	382 (18)	0.448276	1.02072	1.90703	1.30108	-0.826733	0.66772	7.56234e-07
	383 (19)	0.206897	0.412251	1.45153	1.08512	-0.843992	0.412957	5.40167e-08
	384 (187)	0.0689655	0.257881	0.733279	0.512105	-0.612414	0.56416	7.56234e-07
	385 (190)	0.310345	0.54139	1.0175	0.909664	-0.538411	0.70841	5.40167e-08
	386 (188)	0.413793	0.866736	1.29148	1.17349	-0.603822	0.710477	6.80611e-06
	387 (192)	0.0344828	0.185695	0.464033	0.407323	-0.547593	0.295029	5.40167e-08
	388 (191)	0.0689655	0.257881	0.377279	0.314702	-0.435936	0.44178	7.56234e-07
	389 (189)	0.0344828	0.185695	0.490641	0.366604	-0.570376	0.269469	5.40167e-08
	390 (391)	0	0	0.278412	0.296266	-0.441396	0.237135	1.86265e-09
	391 (390)	0.0344828	0.185695	0.409586	0.362433	-0.497416	0.340503	5.40167e-08
	392 (435)	0.0344828	0.185695	0.343388	0.339557	-0.452822	0.265672	5.40167e-08
	393 (495)	0.0689655	0.257881	0.277164	0.295119	-0.312858	0.512505	7.56234e-07
	394 (494)	0	0	0.409231	0.363002	-0.539406	0.246459	1.86265e-09
	395 (560)	0	0	0.27551	0.351639	-0.42067	0.285517	1.86265e-09
	396 (588)	0.103448	0.309934	0.323531	0.313226	-0.237649	0.805323	6.80611e-06
	397 (665)	0	0	0.223622	0.276815	-0.375847	0.266382	1.86265e-09
	398 (46)	0.689655	0.967451	1.16759	1.26334	-0.309362	0.749524	0.000884794
	399 (251)	0.206897	0.559292	0.331078	0.419731	-0.14498	0.880525	6.80611e-06
	400 (250)	0.310345	0.54139	0.38636	0.485827	-0.0337772	0.971887	0.000884794
	401 (401)	0.0689655	0.257881	0.278769	0.408232	-0.27397	0.557251	7.56234e-07
	402 (56)	0	0	0.0455603	0.047365	-0.171118	0.125127	1
	403 (266)	0	0	0.0542034	0.0695437	-0.180203	0.146972	1
	404 (601)	0.0344828	0.185695	0.0230862	0.0356288	0.0876484	1.05445	1
	405 (68)	0	0	0.0605948	0.051168	-0.210543	0.118198	1
	406 (291)	0.0344828	0.185695	0.0438276	0.046782	-0.0877434	0.430909	1
	407 (290)	0	0	0.0530603	0.0529072	-0.19198	0.121335	1
	408 (527)	0.0344828	0.185695	0.0358034	0.048392	-0.0404922	0.543596	1
	409 (83)	0.103448	0.309934	0.080331	0.116902	0.0981105	1.02792	1
	410 (315)	0.103448	0.409253	0.0693879	0.118608	0.295667	2.1161	1
	411 (90)	0	0	0.0729897	0.0591769	-0.237765	0.11982	1
	412 (326)	0	0	0.0764362	0.0655509	-0.242476	0.130756	1
	413 (458)	0	0	0.0242431	0.0288441	-0.126182	0.0914713	1
	414 (112)	0.0689655	0.257881	0.096531	0.139789	0.0366469	1.1837	1
	415 (357)	0.0344828	0.185695	0.0693552	0.11848	-0.13792	0.231926	1
	416 (122)	0	0	0.0373914	0.0685047	-0.115479	0.151042	1
	417 (1)	0.827586	1.13606	5.0891	3.52203	-1.71008	0.644481	5.40167e-08
	418 (139)	3.13793	3.20406	2.49133	1.40915	0.304816	1.21108	0.0966637
	419 (140)	0.241379	0.576639	2.48408	1.41024	-1.23431	0.440288	5.40167e-08
	420 (376)	0.0344828	0.185695	0.769802	0.49794	-0.737063	0.445124	5.40167e-08
	421 (421)	0.586207	0.732766	0.714228	0.442992	-0.0316676	1.03044	0.0644425
	422 (468)	0.37931	0.56149	0.592495	0.321703	-0.23691	0.704101	0.00290718
	423 (548)	0.0689655	0.257881	0.374938	0.272889	-0.428014	0.558514	7.56234e-07
	424 (574)	4	3.54562	0.467774	0.300472	3.99098	3.22068	4.42397e-05
	425 (619)	1.10345	1.26335	0.310495	0.245839	1.32531	1.75025	0.0966637
	426 (644)	0.172414	0.384426	0.0856931	0.068422	0.199512	1.01987	0.000221198
	427 (20)	1.24138	1.55046	1.90416	1.29551	-0.397076	0.775899	0.000884794
	428 (21)	0.0344828	0.185695	0.35166	0.251561	-0.49546	0.328732	7.56234e-07
	429 (194)	0.0344828	0.185695	0.108278	0.095721	-0.218344	0.402125	7.56234e-07
	430 (193)	0.137931	0.350931	0.600398	0.459186	-0.523153	0.414072	6.80611e-06
	431 (198)	0.0689655	0.257881	0.217036	0.160342	-0.299687	0.482092	6.80611e-06
	432 (197)	0.0344828	0.185695	0.0867621	0.070345	-0.125499	0.774092	7.56234e-07
	433 (195)	3.34483	3.76332	0.730631	0.510953	2.52784	3.12592	0.000884794
	434 (196)	0.37931	0.727706	0.491222	0.365624	-0.137524	0.835497	0.00290718
	435 (392)	0	0	0.341566	0.335518	-0.497617	0.248995	1.86265e-09
	436 (437)	0.103448	0.409253	0.0551466	0.0492737	0.256236	1.80921	6.80611e-06
	437 (436)	0.862069	1.35552	0.263629	0.24847	1.01621	2.29439	0.0966637
	438 (497)	0	0	0.0555793	0.0494486	-0.210527	0.105572	1
	439 (496)	0.586207	0.866736	0.263448	0.247194	0.617182	1.58868	0.0966637
	440 (561)	0.37931	0.862463	0.160124	0.174484	0.547112	1.86093	0.00290718
	441 (589)	0.275862	0.5914	0.0490052	0.0550076	0.901708	2.46031	0.00290718
	442 (632)	0.206897	0.491304	0.026481	0.0293825	1.2051	3.65197	0.000884794
	443 (47)	0.0344828	0.185695	0.100236	0.126474	-0.208363	0.220421	1
	444 (252)	0.172414	0.468201	0.0538431	0.0694059	0.616046	2.23692	1
	445 (598)	0.137931	0.350931	0.0128897	0.0186529	1.51775	5.0191	1
	446 (57)	0	0	0.118055	0.0966704	-0.302985	0.159257	1
	447 (268)	0	0	0.0630052	0.0546227	-0.218562	0.12137	1
	448 (267)	0.0689655	0.257881	0.0495431	0.0471845	0.224448	1.6561	1
	449 (449)	0.0344828	0.185695	0.0284448	0.0282678	-0.0235006	0.634822	1
	450 (69)	0	0	0.0602776	0.0511614	-0.210643	0.119675	1
	451 (292)	0.103448	0.309934	0.0437862	0.0466829	0.271691	1.42233	1
	452 (293)	0.0344828	0.185695	0.0331879	0.0345494	-0.0378216	0.59433	1
	453 (528)	0.0344828	0.185695	0.0196983	0.0247818	0.251602	1.96033	1
	454 (84)	0.0689655	0.257881	0.0803534	0.116346	-0.0801007	0.458332	1
	455 (316)	0.448276	1.3252	0.0424948	0.0829508	1.60756	3.52519	0.0644425
	456 (91)	0.896552	1.34549	0.313747	0.328988	0.975558	2.02808	0.144464
	457 (327)	0.344828	0.897451	0.239393	0.328661	0.386059	2.0525	0.000221198
	458 (413)	0.0689655	0.257881	0.0815379	0.132674	0.0235352	1.11433	7.56234e-07
	459 (101)	0.103448	0.309934	0.0619552	0.0976547	0.0466246	0.641852	1
	460 (343)	0.0689655	0.257881	0.0425397	0.0845033	0.146056	1.07777	1
	461 (107)	0.137931	0.350931	0.02435	0.0499026	0.524676	1.79709	1
	462 (2)	1.62069	2.33626	7.65338	4.68179	-1.94997	0.540247	1.86265e-09
	463 (141)	2.55172	2.18086	1.86106	0.888361	0.416821	1.11959	0.0644425
	464 (142)	0.137931	0.350931	1.86696	0.895098	-1.12606	0.387521	5.40167e-08
	465 (143)	1.96552	2.0086	1.86574	0.891058	-0.0149297	1.04856	0.0966637
	466 (144)	0.310345	0.712313	1.86291	0.892933	-1.01	0.574975	5.40167e-08
	467 (377)	0.0344828	0.185695	1.17838	0.734165	-0.973994	0.226252	1.86265e-09
	468 (422)	0.586207	0.682288	0.54744	0.327066	0.0385171	0.811604	0.0966637
	469 (469)	0.172414	0.468201	0.443428	0.225055	-0.365223	0.737727	4.42397e-05
	470 (470)	3.24138	3.38753	0.443755	0.225355	3.68726	4.13708	0.00799474
	471 (471)	0.275862	0.454859	0.444153	0.226415	-0.275559	0.538908	0.00799474
	472 (549)	0.241379	0.510964	0.291516	0.216419	-0.0789803	0.880354	0.000884794
	473 (575)	0.551724	0.827484	0.6773	0.37172	-0.140227	0.893854	0.0186544
	474 (620)	0.689655	0.806379	0.238024	0.20618	0.841461	1.39248	0.144464
	475 (653)	0.241379	0.435494	0.353228	0.214786	-0.148802	0.763778	0.00290718
	476 (677)	0.310345	0.603765	0.107867	0.0968378	0.600661	1.81821	0.0186544
	477 (695)	0.206897	0.491304	0.109631	0.10095	0.271305	1.34817	0.000221198
	478 (22)	1.44828	2.06305	1.9049	1.29615	-0.334921	0.913355	0.0186544
	479 (23)	0.0344828	0.185695	0.352478	0.252365	-0.442402	0.635348	7.56234e-07
	480 (24)	1.03448	1.70048	1.45074	1.07509	-0.26675	1.0507	0.00290718
	481 (25)	0.0344828	0.185695	0.239703	0.23685	-0.380089	0.415998	1
	482 (200)	0.137931	0.350931	0.0865776	0.0696537	0.287035	1.49097	0.000221198
	483 (199)	0.275862	0.5914	0.491707	0.365048	-0.150009	1.05056	0.000884794
	484 (207)	0	0	0.154824	0.152591	-0.341357	0.230604	1
	485 (203)	0.0689655	0.257881	0.216391	0.160603	-0.290573	0.557813	6.80611e-06
	486 (210)	0.103448	0.309934	0.0802414	0.0969955	0.134586	1.13847	1
	487 (201)	2.68966	3.2744	0.490321	0.366378	2.96782	3.71137	0.00290718
	488 (209)	0.137931	0.515761	0.463324	0.403858	-0.46956	0.464247	7.56234e-07
	489 (205)	1.27586	1.50941	0.379253	0.314679	1.24167	1.91239	0.126406
	490 (208)	0.172414	0.384426	0.377259	0.314796	-0.302046	0.556276	4.42397e-05
	491 (204)	0.103448	0.409253	0.0867672	0.0705605	-0.012279	0.996535	6.80611e-06
	492 (206)	0.103448	0.309934	0.0950034	0.105181	0.0112005	0.84861	1
	493 (202)	0.344828	0.613879	0.730107	0.508363	-0.381107	0.643527	0.00290718
	494 (394)	0.0689655	0.257881	0.276441	0.294448	-0.280661	0.683097	7.56234e-07
	495 (393)	0.0344828	0.185695	0.409628	0.363506	-0.518154	0.260463	5.40167e-08
	496 (439)	0.172414	0.384426	0.0555603	0.0496058	0.653862	2.12947	0.000884794
	497 (438)	0.586207	0.945563	0.264728	0.247978	0.525472	1.49406	0.0186544
	498 (503)	0.0689655	0.257881	0.0413397	0.0420765	0.0227778	0.6692	1
	499 (502)	0.241379	0.635563	0.0335552	0.0414938	0.816026	2.20286	1
	500 (501)	0.0689655	0.257881	0.049781	0.0489938	0.0265783	0.795027	1
	501 (500)	0.310345	0.603765	0.0962534	0.107989	0.497243	1.43235	0.0186544
	502 (499)	0.137931	0.350931	0.0231948	0.0286692	0.496385	1.5742	0.00290718
	503 (498)	0.275862	0.701862	0.126976	0.135936	0.279337	1.35751	0.00290718
	504 (562)	0.0344828	0.185695	0.13529	0.159132	-0.258376	0.250656	5.40167e-08
	505 (591)	0.413793	0.627765	0.204678	0.206125	0.694228	2.28221	0.0373088
	506 (590)	0.137931	0.350931	0.0691517	0.0601011	0.296169	1.57191	0.000221198
	507 (633)	0.275862	0.648986	0.0231879	0.0308258	1.34011	3.95147	0.000884794
	508 (666)	0.103448	0.409253	0.109516	0.138219	0.0886397	1.71596	7.56234e-07
	509 (682)	0.206897	0.491304	0.015731	0.0171101	1.33675	3.36351	1
	510 (48)	0.103448	0.409253	0.165814	0.166697	-0.164548	0.636726	1
	511 (254)	0.241379	0.635563	0.0435069	0.046722	0.556181	1.90274	0.00799474
	512 (253)	0.275862	0.527565	0.053431	0.0533581	0.96999	2.45155	0.0644425
	513 (513)	0.37931	0.727706	0.0180586	0.0220232	2.59669	4.85686	0.0966637
	514 (58)	0.0344828	0.185695	0.0753466	0.0658016	-0.00660111	1.25394	1
	515 (270)	0.0344828	0.185695	0.0433155	0.0460036	-0.0763312	0.497067	1
	516 (269)	0.103448	0.309934	0.0327655	0.0340479	0.311182	1.39113	1
	517 (517)	0.172414	0.75918	0.0179362	0.0220448	0.896421	4.59448	1
	518 (70)	0.0344828	0.185695	0.096231	0.0749398	-0.214407	0.31705	1
	519 (71)	1.24138	1.57333	0.441357	0.499733	1.0539	1.65758	0.144464
	520 (72)	0.0344828	0.185695	0.0718103	0.0795176	-0.106184	0.597269	1
	521 (299)	0.0344828	0.185695	0.0536414	0.0691043	-0.0293818	0.816708	1
	522 (298)	0.551724	0.869573	0.238816	0.324702	0.779447	1.89426	0.0644425
	523 (297)	0	0	0.0191845	0.0278525	-0.101181	0.0958394	1
	524 (296)	0.241379	0.635563	0.118586	0.180065	0.219248	1.24361	0.00290718
	525 (295)	0.0689655	0.257881	0.0773086	0.0661863	-0.0210892	0.826479	1
	526 (294)	0.0344828	0.185695	0.0248793	0.0289993	0.649129	4.20516	1
	527 (408)	0.172414	0.468201	0.137845	0.22266	-0.0298781	0.529648	4.42397e-05
	528 (453)	0.275862	0.527565	0.0249397	0.029403	1.65756	3.51355	0.0373088
	529 (605)	0.241379	0.435494	0.0218983	0.0333644	2.37658	6.13844	0.144464
	530 (85)	0.206897	0.412251	0.08005	0.115353	0.421707	1.53975	0.0373088
	531 (317)	0.241379	0.510964	0.0355345	0.0659826	1.71982	5.01465	0.0373088
	532 (92)	0.103448	0.309934	0.0902431	0.0747891	0.0049393	0.770511	1
	533 (329)	0.103448	0.409253	0.0329155	0.0348154	0.361566	1.91051	1
	534 (328)	0.0344828	0.185695	0.0532966	0.0530783	-0.0952402	0.505941	1
	535 (535)	0.103448	0.409253	0.0176621	0.0215544	0.470732	2.46769	1
	536 (102)	0.137931	0.441114	0.0621259	0.0978945	0.25662	1.36895	1
	537 (344)	0.103448	0.309934	0.0354431	0.0655232	0.582219	2.67151	1
	538 (113)	0.137931	0.350931	0.0960362	0.139459	0.280875	1.69651	0.00799474
	539 (358)	0.344828	0.613879	0.0353638	0.0656416	1.36174	2.82552	0.0966637
	540 (118)	0	0	0.0320293	0.0569917	-0.128658	0.122095	1
	541 (363)	0.0344828	0.185695	0.0355483	0.0661352	0.559317	3.74479	1
	542 (126)	0.172414	0.468201	0.0391569	0.0690776	0.645801	2.15691	1
	543 (3)	0.517241	1.12188	7.4389	6.2278	-2.1534	0.699147	1.86265e-09
	544 (145)	0.137931	0.441114	1.90323	1.2974	-1.11656	0.299772	1.86265e-09
	545 (146)	0.896552	1.26335	1.9038	1.29699	-0.54468	0.785631	0.000221198
	546 (147)	0.103448	0.309934	1.90543	1.29785	-1.11513	0.415836	1.86265e-09
	547 (378)	0	0	1.29432	1.17927	-0.9754	0.378949	1.86265e-09
	548 (423)	0.37931	0.676852	0.598452	0.457538	-0.248752	0.782255	0.000221198
	549 (472)	0.0689655	0.257881	0.490938	0.366247	-0.444398	0.722535	7.56234e-07
	550 (550)	0.0689655	0.257881	0.342067	0.335751	-0.328432	0.699649	7.56234e-07
	551 (26)	0	0	0.39421	0.320761	-0.571123	0.272718	1
	552 (27)	0.655172	1.0098	1.59566	1.51256	-0.719323	0.579482	6.80611e-06
	553 (28)	0	0	0.240671	0.197531	-0.426546	0.218189	1
	554 (216)	0	0	0.0750155	0.065133	-0.233674	0.134776	1
	555 (215)	0.0344828	0.185695	0.543212	0.632114	-0.605044	0.349268	1.86265e-09
	556 (214)	0	0	0.166143	0.167799	-0.344676	0.201754	1
	557 (212)	0	0	0.248695	0.200077	-0.451018	0.226072	1
	558 (213)	0.137931	0.350931	0.442379	0.502982	-0.39114	0.519432	4.42397e-05
	559 (211)	0	0	0.0963759	0.0764222	-0.276959	0.140046	1
	560 (395)	0.0689655	0.257881	0.332738	0.422392	-0.409225	0.258787	1.86265e-09
	561 (440)	0.0344828	0.185695	0.0631086	0.0549871	-0.113567	0.56588	1
	562 (504)	0.0344828	0.185695	0.0445138	0.0477354	-0.0251185	0.801291	1
	563 (49)	0.0344828	0.185695	0.273964	0.36332	-0.383628	0.264617	1
	564 (255)	0	0	0.0802724	0.115635	-0.213509	0.176003	1
	565 (59)	0.0344828	0.185695	0.137076	0.185584	-0.223521	0.381811	1
	566 (271)	0.0689655	0.257881	0.080269	0.117018	-0.0426483	0.616742	1
	567 (73)	0	0	0.109005	0.147658	-0.261954	0.193966	1
	568 (300)	0	0	0.0798069	0.115793	-0.21317	0.176876	1
	569 (86)	0.0344828	0.185695	0.0947552	0.164599	-0.0522476	0.834667	1
	570 (4)	0.551724	0.909718	3.56769	2.59009	-1.531	0.596715	5.40167e-08
	571 (148)	0.37931	0.621852	1.7599	1.04092	-0.976028	0.345532	1.86265e-09
	572 (149)	1.89655	2.07614	1.75945	1.03636	0.00267796	0.958294	0.126406
	573 (379)	0	0	0.561598	0.398894	-0.682883	0.219485	1.86265e-09
	574 (424)	2.62069	2.90829	0.266441	0.192162	4.23096	4.69817	0.000884794
	575 (473)	0.413793	0.682288	0.418184	0.245224	-0.0931003	0.66962	0.0373088
	576 (576)	0.517241	0.737791	0.642409	0.388475	-0.109994	0.821993	0.0966637
	577 (621)	1.03448	1.49959	0.223681	0.196479	1.33478	2.22299	0.126406
	578 (654)	0.137931	0.441114	0.343774	0.253699	-0.214924	1.04375	6.80611e-06
	579 (703)	0.137931	0.350931	0.102262	0.0939086	0.0749694	0.919331	4.42397e-05
	580 (29)	0	0	0.353228	0.253258	-0.549434	0.217481	1
	581 (30)	1.06897	1.57958	1.45043	1.07398	-0.276765	0.928623	0.00799474
	582 (217)	0.0689655	0.257881	0.216148	0.160125	-0.272515	0.639489	6.80611e-06
	583 (222)	1.89655	2.19325	0.462578	0.40439	1.7437	2.05827	0.0373088
	584 (218)	0.0344828	0.185695	0.0868138	0.0706927	-0.152264	0.620963	7.56234e-07
	585 (220)	0.103448	0.409253	0.378367	0.315353	-0.35562	0.791467	7.56234e-07
	586 (221)	0.241379	0.435494	0.55124	0.407147	-0.375223	0.544053	0.000221198
	587 (219)	0.206897	0.491304	0.134066	0.116843	0.333049	1.64024	0.000884794
	588 (396)	0.0689655	0.257881	0.322752	0.311382	-0.201617	1.37138	7.56234e-07
	589 (441)	0.206897	0.412251	0.0489276	0.0545335	0.791453	1.99992	0.00290718
	590 (506)	0.448276	0.73612	0.204436	0.205171	0.44848	1.21467	0.0373088
	591 (505)	0.0689655	0.257881	0.0693069	0.060336	-0.0268682	0.784091	6.80611e-06
	592 (593)	0.758621	1.05746	0.204509	0.205071	1.25547	2.5552	0.126406
	593 (592)	0.137931	0.350931	0.0686586	0.0604175	0.239867	1.24849	0.000221198
	594 (634)	0.448276	0.783135	0.045419	0.0583508	2.14796	4.18464	0.0373088
	595 (667)	0.241379	0.635563	0.205724	0.236626	0.307692	2.26182	0.000221198
	596 (50)	0.137931	0.350931	0.124024	0.101103	0.00898275	0.856074	0.00290718
	597 (256)	0.137931	0.350931	0.0771172	0.065626	0.221722	1.23578	0.00290718
	598 (445)	0.310345	0.54139	0.0238828	0.0287134	1.60194	2.90127	0.0644425
	599 (60)	0.655172	1.14255	0.271729	0.313581	1.21827	2.92032	0.0186544
	600 (272)	0.37931	0.676852	0.239983	0.326204	0.319595	1.2661	0.00799474
	601 (404)	0.0344828	0.185695	0.13049	0.197025	-0.241129	0.207955	5.40167e-08
	602 (74)	0	0	0.0604224	0.0522725	-0.211448	0.121172	1
	603 (302)	0.137931	0.441114	0.0325	0.0340492	1.00212	3.98141	1
	604 (301)	0.0344828	0.185695	0.0531586	0.0524652	-0.102633	0.470273	1
	605 (529)	0.206897	0.559292	0.0337483	0.0402141	0.748839	2.40861	0.00799474
	606 (93)	0.103448	0.309934	0.105291	0.113307	0.0622503	1.14576	1
	607 (331)	0.172414	0.384426	0.0400121	0.0511612	0.463968	1.44221	1
	608 (330)	0.0344828	0.185695	0.065569	0.0788717	-0.114108	0.456847	1
	609 (609)	0.103448	0.409253	0.0436293	0.0650263	0.541555	2.74578	1
	610 (103)	0.172414	0.468201	0.0621483	0.0977738	0.349422	1.75928	0.00799474
	611 (345)	0.0344828	0.185695	0.0669034	0.113287	-0.0838524	0.543848	1
	612 (114)	0.137931	0.441114	0.0975741	0.142444	0.58377	2.90282	1
	613 (359)	0.551724	1.12078	0.0667276	0.113506	2.26636	4.44528	0.126406
	614 (129)	0.310345	0.712313	0.0384724	0.0787525	1.12284	2.7557	1
	615 (5)	0.0344828	0.185695	1.41731	1.17261	-1.07956	0.458884	1
	616 (150)	0.0689655	0.257881	0.354302	0.254128	-0.433992	0.486202	6.80611e-06
	617 (151)	0.137931	0.441114	0.353524	0.255317	-0.343764	0.655406	4.42397e-05
	618 (152)	0.206897	0.491304	0.352081	0.25238	-0.265598	0.628015	0.000884794
	619 (425)	0.344828	0.552647	0.108103	0.0950431	0.666702	1.57802	0.0373088
	620 (474)	0.137931	0.350931	0.0866414	0.0698439	0.0611445	0.786246	0.000221198
	621 (577)	0.275862	0.527565	0.134509	0.117444	0.505429	1.7795	0.00799474
	622 (622)	0.655172	1.20344	0.0488724	0.0544019	2.56626	4.21001	0.0966637
	623 (31)	0.103448	0.309934	0.395316	0.321205	-0.364133	0.672893	0.000884794
	624 (32)	0	0	0.24051	0.196117	-0.425024	0.222634	1
	625 (33)	0.0689655	0.257881	0.278741	0.274152	-0.345539	0.42913	1
	626 (228)	0.172414	0.468201	0.0910966	0.0944555	0.19323	1.10456	1
	627 (227)	0.137931	0.350931	0.0748086	0.0650129	0.240595	1.25311	0.00799474
	628 (226)	0.0344828	0.185695	0.0725448	0.0800087	-0.15061	0.338563	1
	629 (225)	0.172414	0.468201	0.0902086	0.0752567	0.645789	2.72653	0.00799474
	630 (224)	0.137931	0.350931	0.0961328	0.0749082	0.0556527	0.822661	0.00290718
	631 (223)	0.310345	0.660273	0.145429	0.117604	0.253575	1.09848	0.0373088
	632 (442)	0.586207	0.866736	0.0496983	0.0480972	2.12978	3.44693	0.144464
	633 (507)	0.172414	0.384426	0.0323638	0.0335238	0.774326	2.26096	0.0186544
	634 (594)	0.172414	0.468201	0.0404207	0.0515977	0.609919	1.96174	1
	635 (61)	0.137931	0.441114	0.137414	0.186637	-0.0108712	0.892452	1
	636 (273)	0.344828	0.720905	0.0623672	0.0982073	0.892567	2.28379	0.0644425
	637 (75)	0.0689655	0.257881	0.109221	0.148569	0.064618	1.23361	1
	638 (303)	0.413793	0.779984	0.0611017	0.0958832	1.04211	2.20765	0.0966637
	639 (94)	0.137931	0.350931	0.154776	0.20053	-0.00600044	0.929176	0.00799474
	640 (332)	0.37931	0.727706	0.0616207	0.0973358	1.09037	2.3732	0.0966637
	641 (104)	0.206897	0.491304	0.0690741	0.118856	0.416452	1.45713	1
	642 (6)	0.0344828	0.185695	0.809257	0.795615	-0.810093	0.447673	1
	643 (153)	0.0689655	0.257881	0.395459	0.32169	-0.486559	0.372573	1
	644 (426)	0.0344828	0.185695	0.0586759	0.0488212	-0.134421	0.388467	1
	645 (34)	0	0	0.381571	0.430497	-0.516871	0.334269	1
	646 (229)	0	0	0.137169	0.187473	-0.289561	0.217615	1
	647 (62)	0	0	0.0748224	0.112423	-0.187434	0.201614	1
	648 (7)	0.517241	0.949462	5.56998	4.96221	-1.95909	0.594877	1.86265e-09
	649 (154)	0.862069	1.35552	1.45235	1.08491	-0.410083	0.883614	0.000884794
	650 (155)	0.206897	0.67503	1.45596	1.08483	-0.955593	0.402815	5.40167e-08
	651 (156)	0.137931	0.350931	1.45396	1.08434	-0.984597	0.348191	1.86265e-09
	652 (380)	0.0344828	0.185695	1.01667	0.909046	-0.851059	0.362771	1.86265e-09
	653 (475)	0.103448	0.309934	0.377619	0.313484	-0.337083	0.733054	7.56234e-07
	654 (578)	0.103448	0.309934	0.553014	0.408498	-0.512216	0.45912	6.80611e-06
	655 (655)	0.0689655	0.257881	0.324186	0.313305	-0.364547	0.51513	7.56234e-07
	656 (35)	0.655172	1.34366	1.59543	1.51447	-0.706322	0.759407	6.80611e-06
	657 (36)	0.0344828	0.185695	0.239483	0.194678	-0.375123	0.350808	1
	658 (37)	0	0	0.278041	0.275902	-0.45085	0.306708	1
	659 (235)	0	0	0.199969	0.249803	-0.361911	0.275488	1
	660 (234)	0	0	0.167391	0.167974	-0.351076	0.207043	1
	661 (233)	0	0	0.0716345	0.0793952	-0.215474	0.160494	1
	662 (232)	0.103448	0.309934	0.442914	0.500098	-0.420156	0.573465	7.56234e-07
	663 (231)	0	0	0.0911793	0.0756413	-0.26038	0.144304	1
	664 (230)	0.0689655	0.257881	0.626519	0.657033	-0.624397	0.410146	5.40167e-08
	665 (397)	0.0689655	0.257881	0.38836	0.489116	-0.369637	0.640616	7.56234e-07
	666 (508)	0.0344828	0.185695	0.0529466	0.0521906	-0.100927	0.476477	1
	667 (595)	0	0	0.0654586	0.0793064	-0.199776	0.159958	1
	668 (51)	0	0	0.274222	0.361614	-0.405004	0.297076	1
	669 (257)	0.172414	0.384426	0.0969862	0.140887	0.288793	1.40837	0.0186544
	670 (76)	0.0344828	0.185695	0.109034	0.14745	-0.204927	0.30781	1
	671 (304)	0	0	0.0962707	0.140179	-0.236913	0.190929	1
	672 (95)	0.0344828	0.185695	0.154309	0.199363	-0.233856	0.482283	1
	673 (333)	0	0	0.0964379	0.14113	-0.236864	0.191651	1
	674 (115)	0.0689655	0.371391	0.111024	0.187964	-0.136436	0.42935	1
	675 (8)	0.0344828	0.185695	0.309552	0.338417	-0.435112	0.506774	1
	676 (157)	0.137931	0.580895	0.240567	0.238367	-0.227866	0.784316	1
	677 (476)	0.0689655	0.257881	0.0601328	0.0564859	0.206457	1.57569	1
	678 (678)	0.103448	0.409253	0.00539655	0.00750802	0.80661	3.2812	1
	679 (38)	0.0344828	0.185695	0.239769	0.196708	-0.364343	0.375171	1
	680 (237)	0.0689655	0.371391	0.0607379	0.0517394	-0.032913	0.943492	1
	681 (236)	0.0344828	0.185695	0.0602569	0.0517687	-0.123189	0.453886	1
	682 (509)	0.172414	0.468201	0.0155224	0.017816	1.20026	3.4149	1
	683 (77)	0.0344828	0.185695	0.108562	0.14791	-0.194117	0.337109	1
	684 (305)	0.103448	0.309934	0.0319776	0.0561332	0.496317	2.23452	1
	685 (119)	0.0344828	0.185695	0.0113707	0.0182612	0.091456	0.838399	1
	686 (9)	0.137931	0.350931	2.97329	3.17442	-1.32146	0.555444	5.40167e-08
	687 (158)	0.0689655	0.257881	1.59633	1.51935	-0.997322	0.41445	1.86265e-09
	688 (381)	0	0	0.583267	0.632693	-0.630591	0.339303	1.86265e-09
	689 (39)	0	0	0.3812	0.429631	-0.491748	0.299449	1
	690 (238)	0	0	0.274924	0.367624	-0.401039	0.283233	1
	691 (52)	0	0	0.1707	0.325532	-0.270252	0.30742	1
	692 (10)	0.0689655	0.257881	0.944686	0.902521	-0.813746	0.575568	1
	693 (160)	0	0	0.241147	0.198041	-0.433112	0.2262	1
	694 (159)	0.0344828	0.185695	0.240471	0.196459	-0.357257	0.428711	1
	695 (477)	0.0344828	0.185695	0.0603707	0.0517051	-0.129735	0.412014	1
	696 (41)	0.0344828	0.185695	0.380424	0.4293	-0.478331	0.331709	1
	697 (40)	0	0	0.379464	0.428177	-0.515937	0.333751	1
	698 (240)	0	0	0.109686	0.149379	-0.261433	0.194319	1
	699 (239)	0	0	0.109483	0.14832	-0.261532	0.193668	1
	700 (78)	0.0344828	0.185695	0.13126	0.206713	-0.176703	0.424933	1
	701 (11)	0	0	0.530236	0.615254	-0.653738	0.473367	1
	702 (161)	0.0344828	0.185695	0.277619	0.273879	-0.389595	0.413877	1
	703 (579)	0	0	0.0525534	0.0566446	-0.184005	0.135271	1
	704 (42)	0.103448	0.309934	0.380771	0.428954	-0.358961	0.573979	1
	705 (241)	0.0689655	0.257881	0.154595	0.200991	-0.129037	0.803638	1
	706 (96)	0	0	0.0902103	0.135996	-0.207485	0.219987	1
	707 (12)	0	0	1.39457	1.68912	-0.948268	0.538794	1
	708 (162)	0.0689655	0.257881	0.380291	0.427729	-0.402097	0.442347	1
	709 (43)	0	0	0.475972	0.795641	-0.537722	0.573843	1
	710 (13)	0	0	0.30179	0.54818	-0.376713	0.394745	1
Leadership / Followship	1 (417)	2.2069	2.98064	6.17257	3.16965	-1.53872	0.999324	7.56234e-07
	2 (462)	2.24138	2.54467	8.86517	4.13396	-1.96236	0.785066	1.86265e-09
	3 (543)	0.310345	0.929802	2.79636	1.89264	-1.35909	0.588759	5.40167e-08
	4 (570)	2.13793	2.65551	7.2516	3.41784	-1.67946	0.86154	5.40167e-08
	5 (615)	0.413793	1.05279	2.73112	1.87177	-1.28981	0.570446	1
	6 (642)	0	0	0.632569	0.559247	-0.718685	0.469118	1
	7 (648)	0.206897	0.491304	3.40764	2.31618	-1.48927	0.669568	1
	8 (675)	0.0344828	0.185695	0.261647	0.266047	-0.355412	0.510235	1
	9 (686)	0	0	0.518617	0.569111	-0.54166	0.466738	1
	10 (692)	0.0344828	0.185695	0.635541	0.525718	-0.703352	0.399647	1
	11 (701)	0.0689655	0.257881	0.77111	0.743224	-0.685157	0.655883	1
	12 (707)	0	0	0.34771	0.427819	-0.445997	0.41675	1
	13 (710)	0	0	0.0455897	0.118263	-0.0917103	0.212202	1
	14 (163)	0.448276	0.73612	2.69975	1.16673	-1.15201	0.464165	5.40167e-08
	15 (165)	0.482759	0.828971	2.08283	1.1527	-0.910525	0.528523	5.40167e-08
	16 (164)	0.310345	0.806379	2.08023	1.15311	-1.02826	0.586828	5.40167e-08
	17 (166)	0.793103	1.26433	3.30643	1.70823	-1.06024	0.790347	7.56234e-07
	18 (382)	0.0689655	0.257881	0.69799	0.581154	-0.617341	0.456572	7.56234e-07
	19 (383)	0.206897	0.619868	0.854005	0.664056	-0.572259	0.592999	4.42397e-05
	20 (427)	0.137931	0.350931	0.696347	0.580536	-0.537704	0.459417	4.42397e-05
	21 (428)	0.241379	0.635563	0.664029	0.500517	-0.404395	0.923449	0.000221198
	22 (478)	0.482759	0.828971	0.696436	0.58089	-0.0349326	1.48632	0.000884794
	23 (479)	0.0689655	0.257881	0.663564	0.501142	-0.580085	0.694704	6.80611e-06
	24 (480)	0.37931	0.727706	0.847876	0.660624	-0.262019	1.0502	0.000884794
	25 (481)	0.0344828	0.185695	0.199584	0.227788	-0.288983	0.424489	1
	26 (551)	0.0344828	0.185695	0.311502	0.332957	-0.34545	0.666411	1
	27 (552)	0.0689655	0.257881	0.279209	0.348564	-0.224409	0.755402	1
	28 (553)	0.0344828	0.185695	0.172921	0.194724	-0.268372	0.448297	1
	29 (580)	0.0689655	0.371391	0.66139	0.49994	-0.614571	0.588708	7.56234e-07
	30 (581)	0.37931	0.676852	0.850647	0.663673	-0.378439	0.617646	0.00799474
	31 (623)	0.172414	0.601722	0.311534	0.333496	-0.206568	0.768272	1
	32 (624)	0.0689655	0.257881	0.172353	0.194108	-0.163742	0.668579	1
	33 (625)	0.206897	0.491304	0.371593	0.375096	-0.206518	0.786807	1
	34 (645)	0.0344828	0.185695	0.100141	0.156683	-0.16855	0.313428	1
	35 (656)	0.0344828	0.185695	0.279681	0.350831	-0.355566	0.381742	1
	36 (657)	0	0	0.171197	0.192861	-0.338284	0.224969	1
	37 (658)	0	0	0.373247	0.375898	-0.521252	0.305309	1
	38 (679)	0.0344828	0.185695	0.17205	0.193206	-0.178738	0.893319	1
	39 (689)	0	0	0.0999483	0.155834	-0.217978	0.217965	1
	40 (697)	0	0	0.100029	0.155928	-0.224923	0.230358	1
	41 (696)	0	0	0.0998603	0.157104	-0.222606	0.226648	1
	42 (704)	0	0	0.10051	0.156466	-0.224616	0.229118	1
	43 (709)	0	0	0.0837431	0.240151	-0.127993	0.299999	1
	44 (242)	0.896552	1.34549	0.686174	0.653101	0.140668	0.980843	0.0186544
	45 (243)	1.55172	1.91956	0.845447	0.742644	0.515286	1.17957	1
	46 (398)	0.103448	0.409253	0.279712	0.366502	-0.241337	0.494856	1
	47 (443)	0.241379	0.576639	0.182147	0.213695	0.141632	1.15021	0.0186544
	48 (510)	0	0	0.167034	0.206595	-0.322281	0.226208	1
	49 (563)	0	0	0.101803	0.155232	-0.22349	0.226757	1
	50 (596)	0.0344828	0.185695	0.152898	0.188462	-0.190379	0.585213	1
	51 (668)	0.0344828	0.185695	0.102838	0.155875	-0.0932858	0.73646	1
	52 (691)	0	0	0.0446138	0.140886	-0.0851657	0.206946	1
	53 (53)	0.0689655	0.257881	0.49094	0.43523	-0.459432	0.432978	7.56234e-07
	54 (258)	0.206897	0.412251	0.285095	0.330437	0.430704	2.92954	0.000221198
	55 (259)	0	0	0.261236	0.312184	-0.414302	0.234567	1
	56 (402)	0	0	0.0724724	0.0941284	-0.213813	0.150232	1
	57 (446)	0	0	0.133302	0.212058	-0.26649	0.241184	1
	58 (514)	0.0689655	0.257881	0.0694397	0.0994842	0.165702	1.44929	1
	59 (565)	0	0	0.0459103	0.0903968	-0.139321	0.160814	1
	60 (599)	0.0344828	0.185695	0.0581655	0.105274	0.0452339	1.10112	1
	61 (635)	0.0689655	0.257881	0.0458362	0.0903361	0.104219	0.876129	1
	62 (647)	0	0	0.0160172	0.0438126	-0.0507981	0.121691	1
	63 (63)	0.172414	0.384426	0.471517	0.369485	-0.326012	0.588256	0.000221198
	64 (274)	0.0344828	0.185695	0.164772	0.176662	-0.24534	0.533407	5.40167e-08
	65 (275)	0	0	0.153741	0.151504	-0.331192	0.176479	1
	66 (276)	0.0344828	0.185695	0.200933	0.204543	-0.286706	0.457433	1
	67 (277)	0.0344828	0.185695	0.0484259	0.0667875	0.0212904	0.970019	1
	68 (405)	0	0	0.0436362	0.0591651	-0.162264	0.127309	1
	69 (450)	0	0	0.0437328	0.0592047	-0.163552	0.128473	1
	70 (518)	0.0689655	0.257881	0.0752655	0.102847	0.250907	1.93705	1
	71 (519)	0.172414	0.384426	0.0703034	0.106841	0.583764	2.22152	1
	72 (520)	0.0344828	0.185695	0.085569	0.100019	-0.168462	0.364982	1
	73 (567)	0	0	0.0264172	0.0474194	-0.108312	0.121497	1
	74 (602)	0	0	0.0436862	0.058851	-0.161945	0.126687	1
	75 (637)	0	0	0.0265362	0.0474063	-0.107735	0.12	1
	76 (670)	0	0	0.0268672	0.0482435	-0.109137	0.12172	1
	77 (683)	0	0	0.0268276	0.0479075	-0.108399	0.121005	1
	78 (700)	0	0	0.0213034	0.0632045	-0.0574939	0.139714	1
	79 (79)	0.482759	0.870988	0.237752	0.280399	0.392664	1.4019	0.00799474
	80 (306)	0.0344828	0.185695	0.110979	0.161018	0.0555087	1.59899	1
	81 (307)	0.241379	0.635563	0.105534	0.168499	0.200613	0.944989	1
	82 (308)	0.0344828	0.185695	0.0627724	0.0946069	0.164413	1.9185	1
	83 (409)	0	0	0.0406138	0.0743788	-0.130337	0.149351	1
	84 (454)	0.0689655	0.257881	0.0408259	0.0745443	0.301313	1.70116	1
	85 (530)	0.0344828	0.185695	0.0409466	0.0748567	-0.065998	0.310466	1
	86 (569)	0	0	0.0338155	0.105537	-0.0730769	0.180875	1
	87 (87)	0.0689655	0.371391	0.37896	0.265447	-0.380769	0.769867	5.40167e-08
	88 (318)	0	0	0.159716	0.148896	-0.339658	0.175994	1
	89 (319)	0.0344828	0.185695	0.203243	0.202437	-0.242071	0.743326	1
	90 (411)	0	0	0.0381362	0.0485989	-0.148319	0.12397	1
	91 (456)	0.0689655	0.257881	0.034469	0.0504288	0.133085	1.02603	1
	92 (532)	0	0	0.0441	0.0590374	-0.164438	0.129369	1
	93 (606)	0	0	0.0846724	0.0937759	-0.242019	0.158598	1
	94 (639)	0	0	0.0254724	0.0434328	-0.107696	0.118293	1
	95 (672)	0	0	0.0251052	0.0423767	-0.107599	0.116899	1
	96 (706)	0	0	0.010031	0.0337225	-0.0375573	0.0953995	1
	97 (97)	0	0	0.0753724	0.107498	-0.219823	0.141823	1
	98 (334)	0	0	0.0395259	0.0746491	-0.137052	0.138513	1
	99 (335)	0	0	0.021469	0.0363071	-0.107375	0.0985903	1
	100 (336)	0	0	0.0416121	0.0631778	-0.157121	0.125168	1
	101 (459)	0	0	0.0146379	0.0328477	-0.0743874	0.0945522	1
	102 (536)	0	0	0.0144914	0.0325118	-0.0739583	0.0938289	1
	103 (610)	0	0	0.0147379	0.0336479	-0.0740759	0.0950105	1
	104 (641)	0	0	0.0111603	0.0329007	-0.0399132	0.10054	1
	105 (105)	0	0	0.026469	0.0486421	-0.110158	0.117575	1
	106 (346)	0	0	0.0208672	0.0436947	-0.0879102	0.113046	1
	107 (461)	0	0	0.00741379	0.0223242	-0.0318692	0.0820476	1
	108 (108)	0.482759	0.91107	0.18479	0.184873	0.717537	2.13965	0.0373088
	109 (348)	0.275862	0.527565	0.0636741	0.091071	0.596422	1.49229	1
	110 (349)	0	0	0.0394931	0.0545256	-0.154743	0.122559	1
	111 (350)	0.172414	0.539111	0.0782397	0.0985297	0.415353	2.04474	1
	112 (414)	0	0	0.0236034	0.0399887	-0.103343	0.112643	1
	113 (538)	0.0689655	0.257881	0.0238983	0.0414604	0.341498	1.88083	1
	114 (612)	0	0	0.02415	0.0419312	-0.104286	0.115723	1
	115 (674)	0	0	0.0214793	0.0696339	-0.0569697	0.141457	1
	116 (116)	0	0	0.00327759	0.00667792	-0.0337995	0.0466534	1
	117 (360)	0	0	0.0105224	0.0217374	-0.0646226	0.0801183	1
	118 (540)	0	0	0.00699655	0.0171486	-0.0447733	0.07088	1
	119 (685)	0	0	0.00258103	0.00883881	-0.0178698	0.0478303	1
	120 (120)	0.862069	1.48141	0.0426293	0.0682051	2.94116	5.19281	1
	121 (364)	0.0689655	0.257881	0.0293793	0.0485678	0.296802	1.72239	1
	122 (416)	0	0	0.012031	0.0382436	-0.0420176	0.102335	1
	123 (123)	0	0	0.0157552	0.0251977	-0.0910176	0.0855239	1
	124 (367)	0	0	0.0101172	0.0206147	-0.0634199	0.0784622	1
	125 (366)	0	0	0.0103017	0.0204106	-0.0641722	0.0794672	1
	126 (542)	0	0	0.00815517	0.0252468	-0.0337582	0.0861364	1
	127 (127)	0	0	0.02105	0.033292	-0.106111	0.096915	1
	128 (370)	0	0	0.0156328	0.0328942	-0.07749	0.0968747	1
	129 (614)	0.0344828	0.185695	0.00643793	0.0202599	0.0808195	0.545454	1
	130 (130)	0.0344828	0.185695	0.0184983	0.0362689	0.00592408	0.436987	1
	131 (372)	0.172414	0.384426	0.0158103	0.0525264	0.759508	1.89625	1
	132 (132)	0.137931	0.580895	0.00464483	0.0194253	0.560901	2.12983	1
	133 (133)	6.24138	3.8513	18.5502	7.84802	-2.11321	0.822253	1.86265e-09
	134 (135)	8.44828	6.32786	18.5444	7.82397	-1.71987	1.22316	6.80611e-06
	135 (134)	6.93103	4.88387	18.5362	7.82648	-2.05605	1.00409	7.56234e-07
	136 (136)	7.68966	5.24475	18.5425	7.82151	-1.92877	0.844958	1.86265e-09
	137 (373)	1.10345	1.93363	5.76746	3.59581	-1.35076	1.03836	4.42397e-05
	138 (374)	0.758621	1.43066	5.76779	3.59741	-1.51501	0.770098	5.40167e-08
	139 (418)	3.68966	3.15214	2.69879	1.16395	0.473188	1.32743	0.144464
	140 (419)	1.17241	1.89113	2.7011	1.17135	-0.82203	1.03935	4.42397e-05
	141 (463)	2.44828	2.19718	2.08325	1.14783	0.180599	1.02257	0.144464
	142 (464)	0.37931	0.621852	2.08191	1.14987	-0.998177	0.587162	7.56234e-07
	143 (465)	3.10345	2.00615	2.08515	1.15052	0.636683	1.07049	0.00799474
	144 (466)	0.586207	0.779984	2.08039	1.15086	-0.87451	0.690574	5.40167e-08
	145 (544)	0.103448	0.309934	0.698826	0.583302	-0.603784	0.491076	7.56234e-07
	146 (545)	0.344828	0.613879	0.698174	0.581433	-0.199994	1.25267	0.00290718
	147 (546)	0	0	0.699109	0.583142	-0.724869	0.313083	1.86265e-09
	148 (571)	0.172414	0.384426	3.3026	1.70516	-1.44538	0.444018	1.86265e-09
	149 (572)	4.7931	3.38462	3.30072	1.69779	0.622094	1.15081	0.0186544
	150 (616)	0.137931	0.350931	0.663526	0.500973	-0.542546	0.574985	6.80611e-06
	151 (617)	0.241379	0.435494	0.660221	0.497041	-0.401591	0.694499	0.000884794
	152 (618)	0.655172	0.813979	0.661234	0.49788	0.017031	0.867467	0.126406
	153 (643)	0.0344828	0.185695	0.313529	0.333522	-0.42047	0.309566	1
	154 (649)	0.172414	0.75918	0.851102	0.659167	-0.577686	0.885052	1
	155 (650)	0.0344828	0.185695	0.851805	0.660719	-0.755516	0.38949	1
	156 (651)	0.0344828	0.185695	0.850805	0.661253	-0.752426	0.385339	1
	157 (676)	0.137931	0.350931	0.199702	0.228417	-0.106116	0.62678	1
	158 (687)	0.0344828	0.185695	0.279307	0.349427	-0.296537	0.527088	1
	159 (694)	0.0689655	0.257881	0.172526	0.192559	-0.11309	0.994012	1
	160 (693)	0.0344828	0.185695	0.173064	0.193432	-0.263606	0.444334	1
	161 (702)	0.0344828	0.185695	0.374141	0.377558	-0.494071	0.292554	1
	162 (708)	0	0	0.1005	0.158539	-0.217948	0.219312	1
	163 (14)	2.65517	2.83191	6.16442	4.0638	-0.939598	0.964984	6.80611e-06
	164 (16)	1.93103	2.05167	3.72492	2.09046	-0.632407	1.0222	0.00799474
	165 (15)	1.41379	1.32334	3.72361	2.08665	-0.873778	0.740242	6.80611e-06
	166 (17)	1.48276	1.5951	3.98258	2.3042	-0.947382	0.745202	6.80611e-06
	167 (173)	0.827586	1.19729	1.19079	0.847946	-0.197098	0.975457	0.00799474
	168 (171)	2.06897	2.68503	2.05051	1.66551	0.00567651	0.9476	0.144464
	169 (170)	0.862069	1.27403	0.576807	0.38564	0.459005	1.7009	0.0966637
	170 (169)	1.06897	1.2516	0.795362	0.697958	0.455042	1.22369	0.126406
	171 (168)	1.72414	1.75044	2.3086	1.09709	-0.380955	0.757768	0.00799474
	172 (178)	0.137931	0.350931	0.59429	0.362353	-0.510967	0.59307	4.42397e-05
	173 (167)	1.31034	1.67126	1.88754	1.23904	-0.330703	1.05082	0.00290718
	174 (177)	0.0689655	0.371391	0.492343	0.370566	-0.467887	0.915823	5.40167e-08
	175 (176)	0.137931	0.441114	0.578493	0.388038	-0.511298	0.602921	6.80611e-06
	176 (175)	0.172414	0.384426	0.794759	0.701709	-0.556416	0.571794	6.80611e-06
	177 (174)	0.172414	0.468201	0.728779	0.560967	-0.497122	0.802008	4.42397e-05
	178 (172)	0.241379	0.576639	1.25721	1.16275	-0.616174	1.00591	0.000221198
	179 (186)	1.2069	1.65571	1.23581	0.877885	0.0277968	0.987746	0.0644425
	180 (182)	0.758621	0.872401	1.19038	0.847422	-0.165668	1.03812	0.0186544
	181 (184)	0.0344828	0.185695	0.469281	0.368053	-0.452008	0.903221	5.40167e-08
	182 (180)	1.48276	1.35279	1.8895	1.23944	-0.140778	0.94538	0.0373088
	183 (185)	0.482759	0.737791	0.492543	0.371391	0.0429226	1.04726	0.00799474
	184 (181)	0.0689655	0.257881	0.4696	0.367987	-0.4129	0.934473	7.56234e-07
	185 (183)	0.862069	1.18696	0.724083	0.556154	0.383384	1.63498	0.0966637
	186 (179)	2.27586	2.06841	2.97976	2.05999	-0.298817	0.987312	0.0373088
	187 (384)	0	0	0.168376	0.176786	-0.347207	0.191378	1.86265e-09
	188 (386)	0.344828	0.669534	0.686121	0.650632	-0.242122	0.947713	0.000884794
	189 (389)	0	0	0.165691	0.177741	-0.344458	0.19429	1.86265e-09
	190 (385)	0.37931	0.820008	0.843329	0.743743	-0.276579	1.09435	0.00290718
	191 (388)	0	0	0.200107	0.202741	-0.37554	0.216181	1
	192 (387)	0.0344828	0.185695	0.329747	0.374249	-0.400887	0.456561	1
	193 (430)	0.137931	0.350931	0.285864	0.330304	-0.21743	0.568103	6.80611e-06
	194 (429)	0.103448	0.309934	0.262102	0.313358	-0.107315	1.16569	4.42397e-05
	195 (433)	0.310345	0.603765	0.168002	0.177519	0.494405	1.8714	0.00290718
	196 (434)	0.0344828	0.185695	0.165624	0.178115	-0.256461	0.478905	5.40167e-08
	197 (432)	0.0689655	0.257881	0.152881	0.149484	-0.114323	0.879212	6.80611e-06
	198 (431)	0.448276	0.909718	0.616557	0.616162	-0.0634372	1.322	0.00290718
	199 (483)	0.0344828	0.185695	0.164824	0.177225	-0.277116	0.357293	5.40167e-08
	200 (482)	0.172414	0.384426	0.154438	0.150982	0.120631	1.10229	0.000884794
	201 (487)	0.37931	0.621852	0.164876	0.177461	0.494132	1.34921	0.0186544
	202 (493)	0.0344828	0.185695	0.167912	0.177617	-0.226842	0.686964	5.40167e-08
	203 (485)	0.0689655	0.371391	0.615934	0.617303	-0.569688	0.708241	7.56234e-07
	204 (491)	0.0689655	0.257881	0.154403	0.150969	-0.210147	0.472254	6.80611e-06
	205 (489)	0.37931	0.676852	0.199098	0.20243	0.990959	3.03105	0.0373088
	206 (492)	0.0344828	0.185695	0.0518845	0.071379	-0.0614229	0.552602	1
	207 (484)	0.0344828	0.185695	0.189295	0.241589	-0.29119	0.33859	1
	208 (490)	0	0	0.200276	0.203345	-0.366896	0.215108	1
	209 (488)	0.0344828	0.185695	0.330264	0.374759	-0.357188	0.63832	1
	210 (486)	0.0689655	0.371391	0.0798966	0.110903	-0.0535176	0.813023	1
	211 (559)	0.0344828	0.185695	0.0748431	0.102859	-0.059656	0.81245	1
	212 (557)	0.0344828	0.185695	0.309809	0.382155	-0.379525	0.431419	1
	213 (558)	0	0	0.0702672	0.106986	-0.18339	0.193899	1
	214 (556)	0.0344828	0.185695	0.167341	0.205843	-0.274428	0.37738	1
	215 (555)	0.0344828	0.185695	0.117853	0.212568	-0.1757	0.34984	1
	216 (554)	0	0	0.0699879	0.0997765	-0.207157	0.161305	1
	217 (582)	0.241379	0.739458	0.616809	0.61681	-0.350265	1.06758	4.42397e-05
	218 (584)	0	0	0.154066	0.150217	-0.338008	0.181537	1
	219 (587)	0.0344828	0.185695	0.158931	0.148967	-0.293432	0.303212	7.56234e-07
	220 (585)	0.137931	0.350931	0.200567	0.203559	-0.132953	0.606162	0.000884794
	221 (586)	0.103448	0.309934	0.202131	0.201257	-0.247564	0.307573	0.000221198
	222 (583)	0.758621	1.32706	0.328588	0.373204	0.538409	1.55451	0.0644425
	223 (631)	0.103448	0.309934	0.0779259	0.0994968	0.223608	1.51137	1
	224 (630)	0.103448	0.309934	0.0754397	0.103948	0.453527	2.20285	1
	225 (629)	0.0344828	0.185695	0.044169	0.0585671	0.0742474	1.29593	1
	226 (628)	0.0689655	0.371391	0.085169	0.0995297	-0.0977293	0.722885	1
	227 (627)	0.103448	0.409253	0.0693534	0.0994447	0.0075797	0.737229	1
	228 (626)	0.0689655	0.257881	0.146064	0.190857	-0.173019	0.469605	1
	229 (646)	0	0	0.0456259	0.0909552	-0.138867	0.162813	1
	230 (664)	0	0	0.0680121	0.0999728	-0.181279	0.186657	1
	231 (663)	0	0	0.0443086	0.0587357	-0.165108	0.128819	1
	232 (662)	0	0	0.0695672	0.10544	-0.182558	0.191952	1
	233 (661)	0	0	0.0854259	0.0996571	-0.239728	0.164012	1
	234 (660)	0	0	0.166941	0.205434	-0.330284	0.233318	1
	235 (659)	0	0	0.365116	0.430642	-0.498196	0.337219	1
	236 (681)	0.0344828	0.185695	0.0440086	0.0592623	-0.0901549	0.35787	1
	237 (680)	0	0	0.0438224	0.0589385	-0.163131	0.128371	1
	238 (690)	0.0344828	0.185695	0.10169	0.155359	-0.113371	0.609119	1
	239 (699)	0.0344828	0.185695	0.0264362	0.0479349	-0.0109283	0.488151	1
	240 (698)	0	0	0.0265466	0.0474808	-0.10889	0.121299	1
	241 (705)	0	0	0.0257586	0.0440107	-0.108204	0.119018	1
	242 (44)	8.13793	7.80441	1.64766	1.36522	3.02519	2.45607	4.42397e-05
	243 (45)	5	4.5198	1.122	0.974718	2.36695	1.75467	4.42397e-05
	244 (244)	0.344828	0.720905	0.238757	0.281961	0.0784455	0.846937	0.00290718
	245 (247)	3.13793	4.42173	0.15016	0.162516	5.50717	6.46114	0.0966637
	246 (249)	0.103448	0.409253	0.150778	0.164887	-0.0326947	1.11135	7.56234e-07
	247 (245)	4.44828	6.26547	0.28671	0.322826	5.71786	5.87302	0.00799474
	248 (248)	0.241379	0.576639	0.185105	0.185469	0.15373	1.17952	0.00290718
	249 (246)	0.310345	0.54139	0.285771	0.321101	0.0353482	0.79386	0.0186544
	250 (400)	0	0	0.0640069	0.0916635	-0.170239	0.182076	1
	251 (399)	0	0	0.105974	0.169598	-0.213255	0.238646	1
	252 (444)	0.241379	0.510964	0.119972	0.157256	0.366195	1.72775	0.0373088
	253 (512)	0.0689655	0.257881	0.0389655	0.0539124	0.265611	1.76089	1
	254 (511)	0.172414	0.468201	0.0628517	0.0952283	0.369291	1.55482	1
	255 (564)	0	0	0.0408793	0.0743886	-0.131565	0.151524	1
	256 (597)	0.172414	0.384426	0.0700345	0.093085	0.311742	1.22395	1
	257 (669)	0.0344828	0.185695	0.02425	0.0413332	0.0629479	0.887961	1
	258 (54)	0.931034	1.64601	0.727553	0.569471	0.370178	1.93327	0.0373088
	259 (55)	0.0344828	0.185695	0.269709	0.274881	-0.373122	0.39103	5.40167e-08
	260 (261)	0.0344828	0.185695	0.0814397	0.113491	-0.0390254	1.04602	5.40167e-08
	261 (260)	0.0344828	0.185695	0.206478	0.237861	-0.321627	0.345749	7.56234e-07
	262 (262)	0.103448	0.309934	0.237845	0.279287	-0.212767	0.566634	7.56234e-07
	263 (264)	0	0	0.0817828	0.1136	-0.230535	0.158231	1.86265e-09
	264 (263)	0	0	0.206531	0.237242	-0.379129	0.232796	1
	265 (265)	0.0689655	0.371391	0.0759103	0.108677	0.0553304	1.51067	7.56234e-07
	266 (403)	0.0344828	0.185695	0.120721	0.156995	-0.0157122	1.42811	1
	267 (448)	0	0	0.0395672	0.0750886	-0.13862	0.141689	1
	268 (447)	0	0	0.110769	0.161201	-0.238137	0.226801	1
	269 (516)	0	0	0.0215224	0.0357489	-0.107969	0.0974661	1
	270 (515)	0	0	0.0630121	0.0949841	-0.188561	0.15904	1
	271 (566)	0	0	0.0406931	0.0742836	-0.131679	0.151206	1
	272 (600)	0	0	0.0364483	0.0751052	-0.119338	0.143975	1
	273 (636)	0	0	0.0146431	0.0330596	-0.07375	0.0943942	1
	274 (64)	0.827586	1.5827	0.611859	0.52202	0.215467	1.48674	0.0186544
	275 (65)	0.0689655	0.257881	0.219421	0.224758	-0.189641	0.835676	7.56234e-07
	276 (66)	0.37931	0.621852	0.405881	0.309931	0.127146	1.25893	0.00799474
	277 (67)	0	0	0.0894448	0.125182	-0.23166	0.186456	1
	278 (279)	0	0	0.0811086	0.113789	-0.228312	0.158679	1.86265e-09
	279 (278)	0.0689655	0.257881	0.206771	0.239635	-0.145638	0.917912	6.80611e-06
	280 (285)	0.275862	0.527565	0.150548	0.164451	0.354297	1.40196	0.00290718
	281 (288)	0	0	0.03495	0.0610969	-0.132597	0.134302	1
	282 (286)	0.0344828	0.185695	0.0288069	0.0479157	-0.0186452	0.553529	1
	283 (289)	0	0	0.134529	0.142331	-0.312796	0.180167	1
	284 (287)	0	0	0.0433	0.0687535	-0.148049	0.149078	1
	285 (280)	0.655172	1.2614	0.285302	0.32204	0.475693	1.50152	0.0373088
	286 (282)	0	0	0.0224293	0.0365065	-0.104322	0.106773	1
	287 (284)	0	0	0.0432707	0.0607863	-0.150793	0.147865	1
	288 (281)	0	0	0.066781	0.098998	-0.185215	0.187799	1
	289 (283)	0.0344828	0.185695	0.0953897	0.12896	-0.10421	0.792016	1
	290 (407)	0	0	0.0392241	0.0541068	-0.154463	0.122854	1
	291 (406)	0.0344828	0.185695	0.0629069	0.0947207	0.0325991	1.21716	1
	292 (451)	0	0	0.0629828	0.0954045	-0.188781	0.159372	1
	293 (452)	0	0	0.0217241	0.0362432	-0.109148	0.097878	1
	294 (526)	0.0344828	0.185695	0.0142569	0.0302132	0.149578	1.19053	1
	295 (525)	0.0344828	0.185695	0.0709862	0.0942421	-0.120311	0.401067	1
	296 (524)	0	0	0.0158776	0.0326034	-0.0737033	0.103076	1
	297 (523)	0.0344828	0.185695	0.0188793	0.0367286	-0.00361246	0.423144	1
	298 (522)	0	0	0.036031	0.0744782	-0.118926	0.144187	1
	299 (521)	0.103448	0.309934	0.119821	0.156072	0.0940469	1.2999	1
	300 (568)	0	0	0.04095	0.0744972	-0.132671	0.152998	1
	301 (604)	0.0344828	0.185695	0.0394879	0.0548033	0.098498	1.37122	1
	302 (603)	0	0	0.0213448	0.03558	-0.108002	0.0969848	1
	303 (638)	0	0	0.0144707	0.0331424	-0.0731701	0.0940936	1
	304 (671)	0	0	0.0241052	0.0412055	-0.104621	0.114658	1
	305 (684)	0	0	0.00710172	0.0173378	-0.0454803	0.0718278	1
	306 (80)	0.103448	0.309934	0.111059	0.15856	0.0314098	0.904661	6.80611e-06
	307 (81)	2.24138	2.99589	0.186374	0.238156	4.10825	4.86441	0.126406
	308 (82)	0.0344828	0.185695	0.0565207	0.0734834	0.246429	2.36683	5.40167e-08
	309 (314)	0.0689655	0.257881	0.0285707	0.0456396	0.43155	2.0862	1
	310 (313)	0.206897	0.491304	0.0906603	0.14086	0.82198	2.80821	1
	311 (312)	0.0344828	0.185695	0.0260172	0.0460251	0.266904	2.00328	1
	312 (311)	0.137931	0.580895	0.047169	0.0693874	0.222839	1.45802	1
	313 (310)	0.103448	0.309934	0.0514707	0.100831	0.0857522	0.608748	1
	314 (309)	0.0344828	0.185695	0.0296207	0.0500178	-0.0295903	0.476726	1
	315 (410)	0.0344828	0.185695	0.0297034	0.0486319	0.0222024	0.715943	1
	316 (455)	0.103448	0.309934	0.0203483	0.0421691	0.452432	2.01517	1
	317 (531)	0	0	0.0102069	0.0201931	-0.0642224	0.0785812	1
	318 (88)	0.0344828	0.185695	0.345986	0.389919	-0.423688	0.374292	5.40167e-08
	319 (89)	0.551724	0.909718	0.635957	0.498756	0.0139782	1.12214	0.00799474
	320 (320)	0.0689655	0.257881	0.0763586	0.107853	0.0191883	0.934128	6.80611e-06
	321 (324)	0.0344828	0.185695	0.134241	0.141726	-0.197403	0.650941	7.56234e-07
	322 (325)	0	0	0.134588	0.142451	-0.311909	0.17881	1
	323 (323)	0.137931	0.350931	0.184076	0.185398	-0.115829	0.575121	0.000884794
	324 (321)	0.0689655	0.257881	0.0957603	0.130617	0.0596887	1.17036	4.42397e-05
	325 (322)	0	0	0.0957569	0.129904	-0.248253	0.171453	1
	326 (412)	0.0344828	0.185695	0.0706431	0.0938656	-0.00566913	1.04144	1
	327 (457)	0	0	0.0359397	0.0735132	-0.119274	0.143613	1
	328 (534)	0	0	0.0396414	0.0547407	-0.154775	0.122653	1
	329 (533)	0	0	0.0219621	0.0367604	-0.109341	0.0994459	1
	330 (608)	0	0	0.0785052	0.0992718	-0.221299	0.162108	1
	331 (607)	0	0	0.0416897	0.063244	-0.159046	0.126499	1
	332 (640)	0.0344828	0.185695	0.01435	0.0322408	0.0656563	0.723186	1
	333 (673)	0.0344828	0.185695	0.0239052	0.0409893	0.215864	1.72608	1
	334 (98)	0.103448	0.309934	0.100505	0.148289	0.193501	1.53328	4.42397e-05
	335 (99)	0	0	0.0523552	0.0717073	-0.184965	0.129392	1
	336 (100)	0	0	0.0702224	0.107074	-0.206012	0.16009	1
	337 (342)	0	0	0.0397431	0.070397	-0.131849	0.150886	1
	338 (341)	0	0	0.0281569	0.0456759	-0.116219	0.121636	1
	339 (340)	0	0	0.0217517	0.0374911	-0.104895	0.102731	1
	340 (339)	0.0344828	0.185695	0.0298552	0.0421006	0.0812139	1.15322	1
	341 (338)	0.0689655	0.257881	0.0295741	0.0499926	0.385909	2.15709	1
	342 (337)	0	0	0.0577586	0.0868981	-0.180362	0.154498	1
	343 (460)	0	0	0.0208	0.0432477	-0.0881996	0.11379	1
	344 (537)	0	0	0.0102879	0.0204513	-0.0636489	0.07803	1
	345 (611)	0	0	0.0155362	0.0329356	-0.0768106	0.0974063	1
	346 (106)	0.103448	0.309934	0.0484155	0.0774696	0.364259	1.67228	1
	347 (347)	0.0689655	0.371391	0.0188707	0.0365336	0.406654	2.64351	1
	348 (109)	2.34483	3.13136	0.228272	0.280059	3.29055	4.0528	0.126406
	349 (110)	0.103448	0.309934	0.0689224	0.0876906	0.090132	0.881509	0.000221198
	350 (111)	0.0344828	0.185695	0.0963586	0.128582	-0.113352	0.667043	1
	351 (356)	0.0344828	0.185695	0.0379793	0.0716432	0.368691	2.64646	1
	352 (354)	0.137931	0.350931	0.0257603	0.044947	0.348134	1.11067	1
	353 (355)	0.0344828	0.185695	0.0214414	0.0366114	0.166199	1.45659	1
	354 (352)	0.103448	0.309934	0.0473259	0.0690974	0.0942585	0.712654	1
	355 (353)	0.0689655	0.257881	0.0298552	0.0418407	0.540199	2.92781	1
	356 (351)	0.37931	0.621852	0.0901207	0.12126	0.885684	1.88623	0.144464
	357 (415)	0.0344828	0.185695	0.0292138	0.0484302	0.0296937	0.751302	1
	358 (539)	0.0689655	0.371391	0.0101172	0.0198167	0.226859	1.53439	1
	359 (613)	0.0689655	0.257881	0.0153414	0.0323342	0.141679	0.773663	1
	360 (117)	0	0	0.0159448	0.0249541	-0.0865735	0.0925132	1
	361 (362)	0	0	0.01575	0.0248638	-0.0923582	0.0854904	1
	362 (361)	0	0	0.0157362	0.0248076	-0.0918351	0.0861431	1
	363 (541)	0.0344828	0.185695	0.0102155	0.020169	0.463405	2.83907	1
	364 (121)	0.758621	1.82552	0.0464052	0.0787314	1.76382	3.65022	1
	365 (365)	0.724138	1.9802	0.018781	0.0370195	3.07089	6.60062	1
	366 (125)	0.0689655	0.257881	0.0274138	0.0470791	0.250247	1.586	1
	367 (124)	0	0	0.0266983	0.0459121	-0.114433	0.115446	1
	368 (369)	0.0689655	0.257881	0.0183155	0.0363107	0.411455	2.20424	1
	369 (368)	0.0344828	0.185695	0.0183448	0.0366275	0.346883	2.32034	1
	370 (128)	0.0689655	0.257881	0.0506121	0.0798314	0.0847527	0.905351	1
	371 (371)	0.103448	0.557086	0.0184241	0.0361272	0.193172	1.44238	1
	372 (131)	0.586207	1.01831	0.0293172	0.063919	2.6672	4.23599	1
	373 (137)	3.13793	2.93652	15.9029	7.58533	-2.39571	0.830855	1.86265e-09
	374 (138)	4.37931	3.28866	15.9137	7.57561	-2.09607	1.15771	6.80611e-06
	375 (375)	0.37931	0.862463	5.64061	4.96481	-1.53346	0.946852	7.56234e-07
	376 (420)	0.448276	0.73612	1.15447	0.546698	-0.43364	1.24196	0.000221198
	377 (467)	0.0344828	0.185695	1.88935	1.24072	-1.11356	0.68493	5.40167e-08
	378 (547)	0	0	0.688143	0.653682	-0.700637	0.362943	1.86265e-09
	379 (573)	0.0344828	0.185695	1.49119	1.03199	-1.00891	0.394415	5.40167e-08
	380 (652)	0	0	0.845217	0.742989	-0.759121	0.403891	1
	381 (688)	0.0344828	0.185695	0.140348	0.183346	-0.0802279	1.01346	1
	382 (18)	1.41379	1.65868	4.49909	2.1243	-0.978201	0.789869	6.80611e-06
	383 (19)	1.10345	1.37178	3.19597	1.7631	-0.822385	0.841146	6.80611e-06
	384 (187)	0.0689655	0.257881	0.962867	0.841743	-0.72619	0.535873	5.40167e-08
	385 (190)	0.413793	1.05279	1.1187	0.971271	-0.38732	1.0832	0.000884794
	386 (188)	0.758621	1.18488	1.64561	1.36307	-0.437777	0.872307	0.000884794
	387 (192)	0.0689655	0.257881	0.483007	0.306126	-0.535396	0.382042	7.56234e-07
	388 (191)	0.103448	0.309934	0.407364	0.309728	-0.368689	0.651212	6.80611e-06
	389 (189)	0	0	0.611081	0.524006	-0.665589	0.299003	1.86265e-09
	390 (391)	0.0344828	0.185695	0.150336	0.162793	-0.255919	0.370579	5.40167e-08
	391 (390)	0.0344828	0.185695	0.285429	0.322652	-0.280914	0.860075	1
	392 (435)	0.0689655	0.257881	0.239079	0.282927	-0.220897	0.738282	7.56234e-07
	393 (495)	0	0	0.150917	0.164279	-0.319245	0.194263	1.86265e-09
	394 (494)	0	0	0.28596	0.323091	-0.417178	0.268705	1
	395 (560)	0	0	0.105079	0.167263	-0.215396	0.241799	1
	396 (588)	0.0689655	0.257881	0.185226	0.185944	-0.216708	0.518714	4.42397e-05
	397 (665)	0	0	0.0638121	0.0915699	-0.17114	0.183484	1
	398 (46)	2.65517	2.7552	1.35054	1.64356	0.996056	1.36735	0.0644425
	399 (251)	0.172414	0.384426	0.186048	0.239664	0.118462	1.32012	0.000884794
	400 (250)	0.103448	0.409253	0.228834	0.280625	-0.146511	0.838138	1
	401 (401)	0	0	0.0853483	0.136398	-0.186993	0.22306	1
	402 (56)	0.0344828	0.185695	0.118431	0.133014	-0.139111	0.806688	1
	403 (266)	0	0	0.0821431	0.114551	-0.220662	0.175608	1
	404 (601)	0.0344828	0.185695	0.0189	0.0353842	0.101238	0.991675	1
	405 (68)	0.0689655	0.257881	0.146659	0.161414	0.0604628	1.50137	7.56234e-07
	406 (291)	0	0	0.0563586	0.0730697	-0.190424	0.136871	1.86265e-09
	407 (290)	0	0	0.0688569	0.0879811	-0.209141	0.151278	1
	408 (527)	0.0344828	0.185695	0.0258672	0.0452632	0.159854	1.42039	1
	409 (83)	0.206897	0.773642	0.0988052	0.138711	0.389885	2.50602	0.000221198
	410 (315)	0.0689655	0.257881	0.0466862	0.0794785	0.160775	1.10458	1
	411 (90)	0.0344828	0.185695	0.22349	0.265493	-0.242562	0.804769	5.40167e-08
	412 (326)	0.0344828	0.185695	0.135203	0.187611	-0.14475	0.777356	1
	413 (458)	0	0	0.0259828	0.0512332	-0.0975789	0.123792	1
	414 (112)	0.103448	0.409253	0.119879	0.15962	0.0293586	1.26094	1
	415 (357)	0.0344828	0.185695	0.0460776	0.0781469	-0.0382927	0.492357	1
	416 (122)	0.206897	0.559292	0.0367793	0.0685362	0.540503	1.63968	1
	417 (1)	19.1724	13.7557	23.7551	16.0721	-0.916791	1.0791	4.42397e-05
	418 (139)	17.5172	12.5545	6.17377	4.07321	3.09673	1.8386	1.86265e-09
	419 (140)	1.37931	1.65645	6.18007	4.09371	-1.59418	0.66788	5.40167e-08
	420 (376)	0.0344828	0.185695	1.02291	0.830552	-0.837955	0.335845	1.86265e-09
	421 (421)	0.827586	1.6051	0.980743	0.871337	-0.198686	0.876877	0.0186544
	422 (468)	0.689655	1.0725	0.793988	0.696094	-0.0547912	0.959615	0.00290718
	423 (548)	0.172414	0.468201	0.284631	0.330833	-0.182795	0.78393	6.80611e-06
	424 (574)	6.13793	8.09199	0.632572	0.582279	4.78573	4.8823	7.56234e-07
	425 (619)	0.793103	1.26433	0.262772	0.312265	0.834262	1.83673	0.0966637
	426 (644)	0.0344828	0.185695	0.0660828	0.105263	-0.0700402	0.620074	1
	427 (20)	11.6207	6.65697	4.49774	2.12496	2.31077	1.67186	4.42397e-05
	428 (21)	0.275862	0.648986	1.59655	1.08103	-0.900333	0.531952	7.56234e-07
	429 (194)	0.310345	0.603765	0.269419	0.275273	0.199441	1.43121	0.00290718
	430 (193)	0.448276	0.783135	0.727653	0.568345	-0.322492	0.642616	0.0186544
	431 (198)	0.37931	0.775232	0.533629	0.50308	0.0535937	1.57007	0.00290718
	432 (197)	0.344828	0.613879	0.220197	0.227176	0.26106	1.17743	0.00799474
	433 (195)	6.89655	7.11309	0.962607	0.837699	4.61658	3.79003	6.80611e-06
	434 (196)	0.448276	0.685889	0.612741	0.524131	-0.0608012	1.08594	0.00290718
	435 (392)	0	0	0.239291	0.281742	-0.395886	0.253282	1.86265e-09
	436 (437)	0.206897	0.491304	0.0816741	0.114655	0.257499	1.08627	0.000221198
	437 (436)	0.344828	0.669534	0.206791	0.237744	0.26534	1.15165	0.0186544
	438 (497)	0.0689655	0.371391	0.0813379	0.114764	0.0627328	1.57992	5.40167e-08
	439 (496)	0.241379	0.576639	0.206419	0.237683	0.00717785	0.878243	0.000884794
	440 (561)	0.0344828	0.185695	0.1105	0.15883	-0.191722	0.263905	1
	441 (589)	0.0689655	0.257881	0.0759448	0.106613	-0.00739103	0.803427	6.80611e-06
	442 (632)	0.172414	0.468201	0.0395638	0.0743281	0.398667	1.54643	1
	443 (47)	0.896552	1.11307	0.268378	0.285708	1.13828	1.73728	0.144464
	444 (252)	1.34483	2.46802	0.0816414	0.114409	3.40587	5.08263	1
	445 (598)	0.689655	1.67126	0.0201241	0.0356083	2.32176	5.24681	1
	446 (57)	0.310345	0.603765	0.348022	0.395498	0.179451	1.4491	0.00290718
	447 (268)	0.103448	0.309934	0.111471	0.159832	0.0112346	0.941838	6.80611e-06
	448 (267)	0.0344828	0.185695	0.100084	0.147296	-0.185221	0.353123	7.56234e-07
	449 (449)	0.0689655	0.257881	0.0528776	0.0980805	0.388334	2.39652	1
	450 (69)	0.137931	0.515761	0.147778	0.161859	-0.0269197	1.11414	7.56234e-07
	451 (292)	0.0689655	0.257881	0.0568655	0.0745087	0.0018113	0.713301	7.56234e-07
	452 (293)	0.0689655	0.257881	0.051169	0.069393	0.140523	1.21509	6.80611e-06
	453 (528)	0.0689655	0.257881	0.0284328	0.0459067	0.126449	0.886463	1
	454 (84)	0.655172	0.897451	0.0985034	0.138423	2.10173	3.48506	0.126406
	455 (316)	0.827586	1.649	0.0481914	0.0771117	1.84744	3.81745	1
	456 (91)	1.58621	2.06185	0.361769	0.377949	1.5068	1.83777	0.0966637
	457 (327)	0.137931	0.350931	0.1488	0.187393	0.0226545	1.01434	0.000884794
	458 (413)	0.0344828	0.185695	0.0450017	0.0692377	0.0815008	1.2228	1
	459 (101)	0.103448	0.309934	0.0838845	0.123924	0.157567	1.17681	0.000221198
	460 (343)	0.137931	0.441114	0.0474879	0.0755043	0.375704	1.67997	1
	461 (107)	0.413793	1.11858	0.0393103	0.0679262	0.901721	2.47442	1
	462 (2)	22.6207	14.2011	29.0091	20.1657	-1.18638	1.09589	6.80611e-06
	463 (141)	11.931	8.04865	3.72576	2.09376	3.24576	1.6837	5.40167e-08
	464 (142)	1.03448	1.149	3.7228	2.08375	-1.17812	0.649313	7.56234e-07
	465 (143)	11.1379	12.8055	3.72074	2.07385	2.64325	2.50839	7.56234e-07
	466 (144)	1.41379	1.82282	3.72316	2.08757	-1.02928	0.745248	6.80611e-06
	467 (377)	0.0344828	0.185695	1.19166	0.850392	-0.919327	0.361893	1.86265e-09
	468 (422)	0.517241	0.870988	0.573979	0.383714	-0.0647912	0.989284	0.00799474
	469 (469)	0.241379	0.576639	0.470503	0.36978	-0.271091	0.833338	4.42397e-05
	470 (470)	6.2069	8.78871	0.47031	0.367974	5.89543	6.62811	0.000884794
	471 (471)	0.275862	0.527565	0.469474	0.368114	-0.230555	0.710611	0.000884794
	472 (549)	0.0344828	0.185695	0.166052	0.179473	-0.274749	0.397461	5.40167e-08
	473 (575)	0.655172	0.720905	0.725366	0.556982	0.0691061	1.03078	0.0966637
	474 (620)	0.482759	0.828971	0.154509	0.15189	0.659013	1.35666	0.0966637
	475 (653)	0	0	0.200762	0.203916	-0.374094	0.216081	1
	476 (677)	0.172414	0.468201	0.0476466	0.0652549	0.287649	1.1016	1
	477 (695)	0.0689655	0.257881	0.0435759	0.058771	0.237138	1.50353	1
	478 (22)	7.58621	5.16525	4.49564	2.13717	1.08198	1.38026	0.00799474
	479 (23)	0.448276	0.631676	1.59336	1.08091	-0.761513	0.576636	4.42397e-05
	480 (24)	6.86207	5.0478	3.19231	1.76437	1.45836	1.42502	0.000884794
	481 (25)	0.137931	0.350931	0.632876	0.711784	-0.520726	0.659335	1
	482 (200)	0.0344828	0.185695	0.219252	0.225966	-0.353061	0.296457	5.40167e-08
	483 (199)	0.310345	0.660273	0.612397	0.523716	-0.280071	0.878285	0.000221198
	484 (207)	0.0689655	0.257881	0.216983	0.306314	-0.234252	0.570195	1
	485 (203)	0.448276	0.783135	0.531314	0.501312	-0.064663	0.868447	0.0186544
	486 (210)	0.137931	0.350931	0.11226	0.142299	0.0546272	0.819311	0.00799474
	487 (201)	4.27586	4.89093	0.611305	0.521355	3.92881	3.47177	4.42397e-05
	488 (209)	0.586207	0.732766	0.481221	0.303952	0.398011	1.65714	0.0966637
	489 (205)	3.82759	3.7803	0.407228	0.310231	4.50445	3.73785	0.000884794
	490 (208)	0.241379	0.510964	0.406647	0.308581	-0.183271	0.825303	0.000221198
	491 (204)	0.137931	0.441114	0.219678	0.225431	-0.07168	1.12096	6.80611e-06
	492 (206)	0.137931	0.350931	0.136828	0.20204	0.244991	1.59226	0.00799474
	493 (202)	0.448276	0.685889	0.964386	0.841842	-0.351522	0.863898	0.000884794
	494 (394)	0	0	0.151322	0.164121	-0.323837	0.195493	1.86265e-09
	495 (393)	0.0689655	0.257881	0.285371	0.321204	-0.254874	0.721286	4.42397e-05
	496 (439)	0.137931	0.350931	0.0813224	0.113726	0.218302	1.32714	4.42397e-05
	497 (438)	0.241379	0.510964	0.206986	0.238045	-0.0022607	0.711329	0.00290718
	498 (503)	0.0689655	0.257881	0.0350155	0.0610112	0.167975	1.27297	1
	499 (502)	0.0689655	0.257881	0.029281	0.0484315	0.251284	1.43212	1
	500 (501)	0.0344828	0.185695	0.0430741	0.0674524	0.00125826	0.806019	1
	501 (500)	0	0	0.0432086	0.0605085	-0.150767	0.147775	1
	502 (499)	0	0	0.0224586	0.0364178	-0.104252	0.106387	1
	503 (498)	0.172414	0.468201	0.067019	0.0982276	0.314541	1.38093	1
	504 (562)	0.0344828	0.185695	0.0625345	0.0934619	-0.0191498	0.928642	1
	505 (591)	0.0689655	0.257881	0.135078	0.14177	-0.0867197	0.940104	6.80611e-06
	506 (590)	0.172414	0.384426	0.0947707	0.129237	0.287645	1.3224	0.00290718
	507 (633)	0.137931	0.441114	0.0218672	0.0363598	0.387677	1.48186	1
	508 (666)	0	0	0.0396655	0.0542529	-0.15491	0.123463	1
	509 (682)	0	0	0.01065	0.0210466	-0.0658802	0.0796797	1
	510 (48)	1.13793	1.55205	0.370521	0.339918	0.816998	1.6247	0.0966637
	511 (254)	0.62069	1.14685	0.0566224	0.074055	1.51684	2.68552	0.0373088
	512 (253)	0.793103	1.31961	0.0692931	0.088321	2.22545	3.79772	0.0966637
	513 (513)	0.482759	0.91107	0.0154983	0.0247291	3.36017	6.78307	0.126406
	514 (58)	0.137931	0.350931	0.175188	0.173016	-0.0361425	0.872434	4.42397e-05
	515 (270)	0.0344828	0.185695	0.0555966	0.0724282	0.0184854	1.12987	5.40167e-08
	516 (269)	0.103448	0.309934	0.0516621	0.0705655	0.404871	2.01518	4.42397e-05
	517 (517)	0	0	0.0154414	0.0244284	-0.0908214	0.0846855	1
	518 (70)	0.137931	0.441114	0.285578	0.320106	-0.205558	0.807796	6.80611e-06
	519 (71)	2.7931	3.10965	0.453916	0.441978	3.12886	3.90779	0.0186544
	520 (72)	0.0689655	0.257881	0.199569	0.22036	-0.21288	0.635872	4.42397e-05
	521 (299)	0.172414	0.468201	0.0813466	0.114002	0.231471	1.15954	0.000884794
	522 (298)	0.137931	0.350931	0.149912	0.18738	0.105143	1.26046	0.000884794
	523 (297)	0	0	0.0209259	0.036279	-0.0974453	0.109229	1
	524 (296)	0.0689655	0.257881	0.0485466	0.0741885	0.0750177	0.911458	1
	525 (295)	0.103448	0.409253	0.133567	0.186201	0.0242348	1.20108	4.42397e-05
	526 (294)	0	0	0.0308741	0.0537395	-0.120228	0.130145	1
	527 (408)	0.0344828	0.185695	0.0482776	0.0705824	0.090356	1.37967	1
	528 (453)	0.0344828	0.185695	0.0297534	0.0499875	-0.0402032	0.415087	1
	529 (605)	0.103448	0.309934	0.0217517	0.0373675	0.643025	2.49544	1
	530 (85)	0.689655	1.41682	0.0979586	0.136647	1.43061	3.00225	0.0186544
	531 (317)	0.655172	1.39581	0.0271741	0.0470702	2.93284	5.25916	0.126406
	532 (92)	0.241379	0.576639	0.236626	0.270987	0.147479	1.37271	0.000221198
	533 (329)	0.103448	0.409253	0.0520345	0.0710996	0.248593	1.66109	6.80611e-06
	534 (328)	0.0344828	0.185695	0.0686724	0.0878397	-0.092085	0.631861	1
	535 (535)	0.0344828	0.185695	0.0156759	0.0247419	0.0320119	0.638994	1
	536 (102)	0.0689655	0.257881	0.0838569	0.122311	0.0130707	0.872299	4.42397e-05
	537 (344)	0	0	0.0269966	0.0462178	-0.115282	0.114923	1
	538 (113)	0.586207	0.907006	0.119548	0.159185	0.971291	1.78451	0.144464
	539 (358)	0.551724	1.02072	0.0274207	0.0468927	3.37291	6.73154	0.144464
	540 (118)	0.0344828	0.185695	0.0277103	0.0471599	-0.0238079	0.419927	1
	541 (363)	0.137931	0.441114	0.0275138	0.0476476	0.666295	2.54251	1
	542 (126)	0.517241	1.08958	0.0448017	0.0907607	1.32842	2.45361	1
	543 (3)	18.5172	12.8331	33.2322	17.334	-2.8047	1.54884	5.40167e-08
	544 (145)	0.758621	1.3537	4.50107	2.12851	-1.45547	0.718583	5.40167e-08
	545 (146)	6.31034	4.6299	4.50179	2.12429	0.656661	1.29764	0.0373088
	546 (147)	0.724138	1.03152	4.5021	2.12495	-1.42525	0.90544	6.80611e-06
	547 (378)	0.0689655	0.257881	1.64928	1.36541	-0.994232	0.544466	5.40167e-08
	548 (423)	0.517241	0.870988	0.728855	0.567297	-0.187471	0.854041	0.0186544
	549 (472)	0.275862	0.527565	0.612507	0.524214	-0.321835	0.707929	0.000221198
	550 (550)	0.0689655	0.257881	0.239279	0.281539	-0.203685	0.793294	7.56234e-07
	551 (26)	0.206897	0.412251	1.97436	1.54879	-1.03021	0.561955	5.40167e-08
	552 (27)	4.2069	4.13504	3.36296	2.59923	0.326759	1.12282	0.0644425
	553 (28)	0.206897	0.412251	1.03881	0.66762	-0.621617	0.797587	4.42397e-05
	554 (216)	0.0689655	0.257881	0.176631	0.177033	-0.183577	0.736604	7.56234e-07
	555 (215)	0.206897	0.412251	0.519955	0.451337	-0.320835	0.759272	0.000884794
	556 (214)	0.0344828	0.185695	0.37014	0.338589	-0.477044	0.306383	5.40167e-08
	557 (212)	0.37931	0.941647	0.715079	0.71673	-0.391788	0.61248	0.000221198
	558 (213)	0.103448	0.409253	0.453738	0.44094	-0.329855	1.07806	6.80611e-06
	559 (211)	0.103448	0.309934	0.286166	0.321188	-0.253443	0.662655	6.80611e-06
	560 (395)	0.0344828	0.185695	0.185069	0.237748	-0.171812	0.943744	7.56234e-07
	561 (440)	0.0344828	0.185695	0.111312	0.159703	-0.196818	0.34268	5.40167e-08
	562 (504)	0	0	0.0565776	0.0741435	-0.18961	0.136622	1.86265e-09
	563 (49)	0.689655	1.41682	0.638455	0.708161	-0.0170539	0.800897	0.0373088
	564 (255)	0.172414	0.384426	0.0983259	0.138457	0.243751	1.13511	0.000884794
	565 (59)	0.0344828	0.185695	0.270766	0.305727	-0.356983	0.468821	7.56234e-07
	566 (271)	0.172414	0.601722	0.0979397	0.135863	0.19696	1.35446	4.42397e-05
	567 (73)	0	0	0.237886	0.284569	-0.393273	0.263177	1
	568 (300)	0.0344828	0.185695	0.0987241	0.137445	-0.169984	0.368861	7.56234e-07
	569 (86)	0.413793	0.732766	0.16189	0.275095	0.735982	2.02756	0.126406
	570 (4)	13.931	10.2048	15.4903	10.9835	-0.509023	1.01628	0.00799474
	571 (148)	1.03448	1.17967	3.98272	2.30119	-1.28136	0.671499	5.40167e-08
	572 (149)	11.8276	8.21614	3.98124	2.30194	3.14648	1.47276	1.86265e-09
	573 (379)	0.0344828	0.185695	0.618688	0.439524	-0.643501	0.336769	5.40167e-08
	574 (424)	2.72414	3.30472	0.296862	0.180303	3.65471	3.90894	0.00799474
	575 (473)	0.413793	0.682288	0.491555	0.37159	-0.0373776	1.16302	0.00799474
	576 (576)	0.586207	0.907006	0.757248	0.529683	-0.211475	0.830214	0.00290718
	577 (621)	0.206897	0.412251	0.15845	0.146804	0.112447	0.967716	0.00290718
	578 (654)	0.0344828	0.185695	0.202528	0.201099	-0.273047	0.611895	1
[truncated: 132 more rows]
